# Supplementary material for: Identification of genomic regions affecting grain peroxidase activity in bread wheat using genome-wide association study
Source: BMC Plant Biol. 2021 Nov 10;21:523. doi: 10.1186/s12870-021-03299-6 (PMC8579651; doi:10.1186/s12870-021-03299-6)
Supplement: Supplementary file 1 — Additional file 1 : Table S1. The POD activity (U·min− 1·g− 1) in 207 wheat accessions of each environment and BLUP. Table S2. Analysis of variance (ANOVA) and broad-sense heritability for POD activity based on three environments. Table S3. Marker-trait associations for POD activity in the associated population analyzed by the mixed linear model (MLM). Table S4. Number of superior alleles across 20 significantly associated SNPs in the genome of 207 wheat varieties. Table S5. Primers designed based on KASP markers AX-109420494 and AX-111134186. Table S6. The relationship between superior and inferior alleles of KASP markers to POD activity. Table S7. The expression values of high-confidence POD genes within 10 Mb physical intervals from the significant SNPs. Table S8. The expression of TraesCS2D02G583000 between the varieties in association population based on the genotypes AX-94769224 and AX-110482619. Table S9. The significant SNPs of GWAS analysis conducted by the expression levels of TraesCS2D02G583000. Table S10. The false discovery rate of the 20 significant SNPs. [file 12870_2021_3299_MOESM1_ESM.xlsx]

## Sheet: Table S1 phenotype
Table S1. The POD activity (U·min-1·g-1 ) in 207 wheat accessions of each environments and BLUP.
Accession ID	Cultivars name	YY	SQ	KF	Mean	BLUP
1	Changwu135	708.47	813.6	889.1	803.72	25.58
2	Shan229	624.98	763.44	884.26	757.56	1.95
3	Xiaoyan6hao	738.3	761.17	894.07	797.85	22.57
4	Lantian10hao	855.67	1021.21	1355.1	1077.33	165.65
5	Luohan3hao	824.01	1024.2	1075.33	974.51	113.02
6	Jing411	858.17	926.58	1049.68	944.81	97.81
7	Ningdong1hao	957.88	1105.5	1231.67	1098.35	176.41
8	Mianyang11	760.65	989.83	1240.22	996.9	124.48
9	Taishan5hao	978.08	1240.97	1593.75	1270.93	264.77
10	Xinmai13hao	506.42	651.52	789.5	649.15	-53.55
11	Xinmai18hao	615.22	784.76	1022.4	807.46	27.49
12	Zhoumai16hao	659.4	883.03	1104.6	882.34	65.83
13	Yuanfeng139	812.61	1040.65	1321.92	1058.39	155.96
14	Fengchan3hao	575.84	788.7	865.2	743.25	-5.38
15	Zhongyu8hao	562.09	720.9	764.97	682.66	-36.4
16	Bainong160	559.49	734.26	888.09	727.28	-13.55
17	Luomai21hao	618.42	708.27	1034.55	787.08	17.06
18	YanZhan4110	578.55	717	816.89	704.14	-25.4
19	Han6172	634.15	763.07	957.62	784.95	15.97
20	Huaimai21	522.77	758.1	793.37	691.41	-31.92
21	Mianyang26	588.47	701.16	774.27	687.97	-33.68
22	Lunxuan715	570.3	717.63	673.4	653.78	-51.18
23	Youpi1hao	591.43	753	722.99	689.14	-33.08
24	Xifeng9hao	717.02	911.53	997.2	875.25	62.2
25	Nongda198	664.85	538.25	771.52	658.21	-48.91
26	Kedong81	649.7	521.38	881.81	684.3	-35.56
27	Linfen10hao	1037.48	732.94	1433.79	1068.07	160.91
28	Fengkang5hao	567.14	488.51	809.8	621.81	-67.55
29	Changfeng1hao	786.38	735.6	1218.44	913.47	81.77
30	Jingdong1hao	761.89	650.7	1085.34	832.65	40.39
31	Jinmai21	627.42	562.65	1100.86	763.64	5.06
32	Jimai23	643.62	550.4	912.19	702.07	-26.46
33	Hanxuan10hao	815.15	858.63	1160.46	944.75	97.78
34	Xianshixinmai	687.79	714.67	1008.47	803.64	25.54
35	Chixiaomai	748.78	677.17	384.3	603.41	-76.97
36	Bima1hao	630.48	515.11	286.04	477.21	-141.58
37	Aimengniu	674.1	677.87	242.72	531.57	-113.75
38	Wenmai6hao	731.33	716.44	331.8	593.19	-82.2
39	MazhaMai	678.09	806.61	771.68	752.13	-0.83
40	Dayuhua	628.78	691.78	665.39	661.99	-46.98
41	Chushanbao	484.75	730.63	681.54	632.31	-62.17
42	Dalibanmang	470.37	527.56	599.16	532.36	-113.34
43	Baimazha	679.2	643.64	767.69	696.84	-29.14
44	Ganmai8hao	646.02	655.47	859.8	720.43	-17.06
45	Yunmai34hao	711.13	737.04	774.64	740.94	-6.56
46	Wuyimai	966.24	1057.46	1149.93	1057.88	155.69
47	Nanda2419	498.6	575.91	632.56	569.02	-94.57
48	Nonglin10hao	505.15	696.6	684	628.58	-64.08
49	Hanyangmai	649.77	524.27	815.62	663.22	-46.35
50	Luofulin10hao	817.5	686.47	876.74	793.57	20.38
51	Aifeng3hao	682.05	623.02	852.06	719.04	-17.77
52	Yunhan618	682.68	557.42	796.04	678.71	-38.42
53	Yannong21	803.4	772.24	803.47	793.04	20.11
54	Jinmai47	480.89	629.95	997.91	702.92	-26.03
55	Changwu58	341.07	590	799.65	576.91	-90.54
56	Zhenghan1hao	333.27	548.48	761.57	547.77	-105.45
57	Chang6878	342.65	586.6	792.6	573.95	-92.05
58	Luohan1hao	342	625.75	773.13	580.29	-88.81
59	Luohan6hao	291	572.31	1072.58	645.3	-55.52
60	Luohan11hao	302.41	499.58	932.78	578.26	-89.85
61	PuXing5hao	289.74	545.98	875.35	570.35	-93.89
62	Ruiquanmai24	321	497.77	1180.26	666.34	-44.75
63	Dehongfu2hao	263.77	578.45	1043.17	628.46	-64.14
64	Zhongmai895	290.67	498.12	868.2	552.33	-103.12
65	Huaimai35	427.49	701.49	1336.5	821.83	34.85
66	Longpingmai518	207.9	447.58	843.3	499.59	-130.12
67	Huaimai30	191.7	331.43	708.41	410.52	-175.72
68	Zhongyuan6hao	186	407.29	767.53	453.61	-153.66
69	Pingan8hao	262.83	536.33	1073.71	624.29	-66.28
70	Bainong207	296.67	530.2	1019.4	615.42	-70.82
71	Cun1hao	327.44	631.37	1242.69	733.83	-10.2
72	Zhoumai26	260.9	430.69	944.24	545.28	-106.73
73	LuoMai18	241.5	346.97	945.06	511.17	-124.19
74	Baofeng10-82	363.6	427.35	1160.79	650.58	-52.82
75	Su553	338.02	392.29	1017.62	582.65	-87.6
76	09N37	346.68	456.89	1040.26	614.61	-71.24
77	Guinong17	196.2	231.47	673.13	366.93	-198.03
78	Hengguan35	641.1	279.91	817.32	579.44	-89.24
79	Yumai18	752.24	356.57	983.3	697.37	-28.87
80	Yumai13	663.29	244.37	823.66	577.11	-90.43
81	Yumai47	822.3	315.79	1016.36	718.15	-18.23
82	Zhengmai004	741.82	321.18	1057.8	706.93	-23.97
83	Yumai50	734.01	307.15	953.15	664.77	-45.56
84	Taikong6hao	911.34	738.98	1248.6	966.31	108.81
85	Huapei5hao	664.82	273.76	779.15	572.58	-92.75
86	Hua9987	770.82	330.6	869.89	657.1	-49.48
87	Yujiao5hao	597.03	219.88	612.3	476.4	-141.99
88	Yunong416	722.12	294.99	771.4	596.17	-80.68
89	Bainong64	609.3	182.75	624.95	472.33	-144.07
90	Zhoumai9hao	815.91	259.49	904.62	660.01	-47.99
91	Zhoumai13	955.52	354.39	1158.9	822.94	35.42
92	Zhoumai8425B	712.02	305.07	830.2	615.76	-70.65
93	Kaimai21	742.7	678.6	955.59	792.3	19.73
94	LuoZhen1hao	741.78	332.85	1025.94	700.19	-27.42
95	Neixiang188	817.31	451.78	1089.71	786.26	16.64
96	Aiyou26-2	670.41	280.4	857.56	602.79	-77.29
97	Changgeheili	761.49	369.96	943.14	691.53	-31.86
98	Lvmai1hao	969.9	337.8	899.99	735.9	-9.14
99	Subeimai1hao	906.08	348.86	855.1	703.34	-25.81
100	Jinan17	878.02	260.54	716.35	618.3	-69.34
101	Jimai20	769.79	375.69	930	691.83	-31.7
102	Shan225	807.03	286.05	793.69	628.92	-63.91
103	Xinong979	769.89	294.84	767.15	610.63	-73.27
104	Aobaxter	608.4	270.73	747.2	542.11	-108.35
105	Aocd87	1167	836.4	993.74	999.05	125.58
106	Aokukri	1001.57	792.61	981.2	925.12	87.73
107	Faguomai	767.7	309.95	745.25	607.63	-74.81
108	Belero	983.24	447.58	1006.04	812.29	29.97
109	Fundulea900	812.67	426.74	1130.4	789.94	18.52
110	Tincurrin	914.51	357.78	920.68	730.99	-11.65
111	H149	947.87	711.35	952.82	870.68	59.86
112	Fab08	707.49	244.15	721.53	557.72	-100.36
113	Fab20	905.17	364.46	907.8	725.81	-14.3
114	Bainong416	854.01	308.55	832.79	665.12	-45.38
115	Luo31	785.46	279.21	831.92	632.2	-62.23
116	Taihemai1hao	802.8	712.43	876.43	797.22	22.25
117	Junmai35	1045.36	354.61	1051.78	817.25	32.51
118	Luomai23	786.4	316.97	826.26	643.21	-56.59
119	Jiaomai266	874.95	361.21	929.11	721.75	-16.38
120	WenNong14hao	1264.15	463.03	1059.9	929.03	89.73
121	Jimai22	1486.72	559.7	1267.15	1104.52	179.58
122	Ningmai9hao	855.88	500.2	872.55	742.88	-5.57
123	10Ew28	874.14	307.92	888.6	690.22	-32.53
124	10Ew137	1099.32	826.99	1110.01	1012.11	132.26
125	Zhou18	863.98	354.89	811.01	676.63	-39.48
126	04Zhong38	737.52	326.88	758.91	607.77	-74.74
127	Yumai34-9901	865.45	778.2	866.33	836.66	42.44
128	Zheng9023-8	763.31	258.42	720.89	580.87	-88.51
129	Zheng103	881.54	343.79	846.47	690.6	-32.33
130	Aocalingiri	790.35	406.56	809.4	668.77	-43.51
131	Zhengmai366	895.84	756.17	957.55	869.85	59.44
132	Zhengmai7698	681.52	623.58	787.1	697.4	-28.85
133	Zhoumai22	694.38	512.87	698.03	635.1	-60.75
134	Zhoumai27	711.76	303.03	851.87	622.22	-67.34
135	Zhoumai30	964.2	341.63	984.45	763.43	4.95
136	Zhoumai32	924.95	790.29	1074.55	929.93	90.19
137	Liangxing66	1397.1	522.94	1289.4	1069.81	161.81
138	Dongmai25	847.69	320.3	838.51	668.83	-43.48
139	Ningchun5hao	808.01	276.37	656.44	580.27	-88.81
140	Shannong33	957.27	342.8	912.18	737.42	-8.36
141	Zhongmai175	1105.71	401.54	1224	910.42	80.2
142	GaoCheng8901	765.8	445.97	664.46	625.41	-65.71
143	Shannongtedali1hao	854.11	550.53	896.73	767.13	6.85
144	Changmai9hao	972.88	573.85	980.17	842.3	45.33
145	Yangfumai2hao	934.84	637.23	955.94	842.67	45.52
146	Wanmai53	957.29	615.5	806.22	793	20.09
147	Fanmai8hao	1047.61	625.93	1015.25	896.27	72.96
148	Yunmai51	865.84	474.41	885.36	741.87	-6.08
149	Yunmai53	770.73	478.5	704.62	651.28	-52.46
150	Yunmai47	852.9	620.68	913.85	795.81	21.53
151	Xinong928	769.15	479.97	729.31	659.48	-48.27
152	Xinmai26	796.44	607.85	767.23	723.84	-15.31
153	Wanmai47	1100.63	730	904.79	911.8	80.91
154	Yangmai13	894.27	604.67	900.02	799.66	23.5
155	GaoYou2018	1072.26	704.84	971.7	916.27	83.2
156	GaoYou9415	1015.83	660.37	972.58	882.93	66.13
157	Shiluan02-1	936.9	624.24	923.72	828.29	38.16
158	Zheng1005	781.09	566.75	809.7	719.18	-17.7
159	Zheng1105	724.56	466.06	691.65	627.42	-64.67
160	Zheng1118	744.95	500.73	814.68	686.78	-34.29
161	Zheng1289	743.94	436.6	634.42	604.99	-76.16
162	Zheng3093	885.15	594.24	809.86	763.09	4.78
163	Sanyuehuang	887.37	700.66	870	819.34	33.58
164	Wuhuatou	749.85	665.83	791.13	735.6	-9.29
165	Tutoumai	1060.29	705.74	928.67	898.24	73.97
166	Baisuibai	1125.9	781.74	1046.56	984.73	118.25
167	Qumangmai	1009.53	719.69	894.16	874.46	61.79
168	Zhengzhou6hao	955.78	704.93	960.31	873.67	61.39
169	Zhengyin1hao	1033	707.36	938.22	892.86	71.21
170	Shengxuan7hao	917.65	721.5	842.08	827.08	37.54
171	Shuangfengshou	1274.23	853.07	1254.6	1127.3	191.23
172	Zhengzhou7hao	1718.42	663	1328.7	1236.71	247.25
173	Wanchangsui	1193.81	727.53	1123.03	1014.79	133.64
174	Yuanzhu	1349.83	737	1059.9	1048.91	151.1
175	Longfumai4hao	979.12	825.09	694.69	832.97	40.55
176	Yizheng8165	1329.25	850.32	818.89	999.48	125.8
177	Taizao2hao	1040.54	579.9	851.84	824.09	36.01
178	Yumai17	1136.54	597	814.2	849.25	48.89
179	Chuanmai50	987.6	606.59	872.7	822.3	35.09
180	Chuanmai46	834.92	600	710.59	715.17	-19.75
181	Chuanmai44	912.08	529.8	659.71	700.53	-27.25
182	Chuanmai107	1200.88	626.88	854.7	894.15	71.88
183	Mianyang35	944.48	623.94	757.54	775.32	11.04
184	Zhengmai101	761.94	581.76	650.7	664.8	-45.54
185	Zhengmai518	924.3	583.8	702.28	736.79	-8.68
186	Aikang58	806.97	492.08	580.2	626.42	-65.19
187	Shannong22	1296.76	744.95	868.38	970.03	110.72
188	Nongda211	882.55	636.57	783.61	767.58	7.08
189	Shannong19	680.2	500.89	690.62	623.9	-66.48
190	Shannong06-278	1227.36	750.8	797	925.06	87.7
191	Yangmai18	1013.15	571.52	689.53	758.07	2.21
192	Ningmai17	1067.52	677.82	859.8	868.38	58.68
193	Ningmai13	960.56	575.14	710.13	748.61	-2.63
194	Zhenmai168	952.2	691.63	691.74	778.52	12.68
195	Yangmai12	1128.6	698.79	747.03	858.14	53.44
196	Yangmai14	947.17	606.28	771.88	775.11	10.93
197	Huamai5hao	1153.38	636.53	946.99	912.3	81.17
198	Yangmai20	1121.88	631.91	895.76	883.18	66.26
199	Yangmai21	917.01	435.93	680.61	677.85	-38.86
200	Zhengmai379	1022.67	605.64	947.01	858.44	53.59
201	Zhengmai05706	1066.93	567.14	755.45	796.51	21.89
202	Zhengmai113	955.55	613.66	730.1	766.44	6.49
203	Zhengmai369	1686.46	679.49	1105.08	1157.01	206.45
204	Zhengmai05871	1027.05	565.38	845.43	812.62	30.14
205	Xinmai19	961.13	560.95	672.07	731.38	-11.45
206	Shannong26	1699.5	846.82	1357.57	1301.3	280.31
207	Shijiazhuang8hao	1268.86	671.34	930.14	956.78	103.94
The abbreviation YY, SQ , KF and BLUP reprent Yuanyang,Shangqiu, Kaifeng and BLUP the four environments.

## Sheet: Tabel S2 ANOVA
Table S2. Analysis of variance (ANOVA) and broad-sense heritability for POD activity based on three environments.
Source	df	MS	F-value	Heritability
Genotype	206	153592	623.61***	0.51
Environment	2	1.07448e+07	43625.81***
Environment×Genotype	412	74960.6	304.35***
Error	621	246.3

## Sheet: Table S3 associated marker
Table S3. Marker-trait associations for POD activity in the associated population analyzed by the mixed linear model (MLM).
Environment1	SNP marker	Chromosome	Physical position (bp)	P-value	R2(%)
YY	AX-108772562	1A	3260219	0.000953	6.9
YY	AX-110406358	1A	3369558	0.000881223	7.02
YY	AX-95652901	1A	506545044	0.000310095	6.51
YY	AX-95004055	1A	506854428	0.00023663	6.78
YY	AX-108805904	1A	506866349	0.000235519	6.84
YY	AX-109559336	1A	507077195	0.000645145	7.31
YY	AX-95652309	1A	507079282	0.000136416	7.25
YY	AX-110712964	1A	507718124	0.000657534	7.3
YY	AX-109551451	1A	508555015	0.000169946	7.04
YY	AX-109901690	1A	514613201	0.000729457	5.76
YY	AX-109109892	1A	515946166	0.000610626	5.81
YY	AX-111289717	1A	515960261	0.000587278	5.89
YY	AX-108995328	1A	592315138	0.00074984	5.62
YY	AX-110529533	1D	16132987	2.42e-11	26.53
YY	AX-110454648	2A	27452888	0.00076969	7.3
YY	AX-109554083	2A	512230466	1.12e-07	16.91
YY	AX-109512157	2A	661485453	0.000156747	7.82
YY	AX-109983647	2A	661730390	0.000982506	5.36
YY	AX-110481613	2A	703732400	7.11e-06	12.07
YY	AX-111561344	2A	711975486	0.00047173	7.64
YY	AX-94555966	2A	744329556	7.15e-06	12.05
YY	AX-110970921	2B	95738751	3.74e-13	31.7
YY	AX-110023203	2B	295456446	0.000284483	6.6
YY	AX-110687627	2B	595265141	5.1e-09	20.69
YY	AX-94487340	2B	673712253	0.000415945	7.77
YY	AX-108880049	2B	712656410	0.000651802	7.3
YY	AX-109439590	2B	712656502	0.000834484	7.1
YY	AX-111493407	2B	736246042	0.000387309	7.83
YY	AX-110365360	2B	737624061	2.46e-06	13.28
YY	AX-95158310	2B	741499240	0.000384152	7.85
YY	AX-95002877	2B	741499319	0.000208454	8.64
YY	AX-109503586	2B	741950346	0.000327334	8.1
YY	AX-109898464	2B	742896238	0.000479803	7.71
YY	AX-110914278	2B	743692292	0.000902277	7.08
YY	AX-94797981	2B	743742684	0.000653674	7.54
YY	AX-108946882	2B	744372461	0.00031798	8.15
YY	AX-94951358	2B	745034812	2.3e-05	10.88
YY	AX-111563528	2B	745580834	0.000121084	9.06
YY	AX-109863689	2B	745686093	4.33e-05	10.19
YY	AX-110057882	2B	745686247	2.3e-05	10.89
YY	AX-94949285	2B	745699498	0.000405973	6.2
YY	AX-95166203	2B	745699618	0.000175749	9.04
YY	AX-109854509	2B	745701927	1.39e-05	11.42
YY	AX-94846268	2B	746036948	6.2e-05	9.75
YY	AX-94901744	2B	746037076	1.17e-05	11.56
YY	AX-111481416	2B	746320234	5.85e-06	12.35
YY	AX-94957050	2B	746321087	0.000249887	8.51
YY	AX-108730412	2B	747348793	0.000144781	8.91
YY	AX-94595845	2B	747821299	0.000405973	6.2
YY	AX-95111049	2B	752413564	0.000874814	7.03
YY	AX-95087120	2D	605100898	0.000906101	5.49
YY	AX-111029488	2D	608762976	4.61e-05	10.12
YY	AX-94841650	2D	609299831	0.000769412	5.62
YY	AX-108728156	2D	612346253	4.39e-06	12.67
YY	AX-111378283	2D	613016782	0.000655983	7.29
YY	AX-111564790	2D	613093026	2.57e-05	10.68
YY	AX-94650620	2D	613348653	3.48e-05	10.51
YY	AX-109013981	3A	53740929	0.000116073	7.56
YY	AX-95000091	3B	59463829	0.000354859	7.92
YY	AX-111063475	3B	114880783	0.00089112	7.36
YY	AX-110922471	3B	376625452	1.53e-10	25.48
YY	AX-109359598	3B	404801032	7.05e-09	19.77
YY	AX-108821557	3B	481613954	0.000139993	9.07
YY	AX-94729264	3D	40526440	1.55e-14	32.92
YY	AX-94656787	4A	594678719	0.00057188	5.91
YY	AX-109983819	4A	693296311	8.4e-05	7.73
YY	AX-108912427	4A	699571654	2.43e-14	35.22
YY	AX-89309941	4A	710772457	0.000479072	7.62
YY	AX-111044179	4A	723822075	0.000412593	7.92
YY	AX-94958222	4B	656816645	0.000503396	7.62
YY	AX-108983783	4B	656829023	0.000393069	7.9
YY	AX-94615371	4B	659665308	0.000366245	8.14
YY	AX-94808659	4B	660480448	0.000470367	7.63
YY	AX-94850056	4B	661498089	0.00048045	7.63
YY	AX-110931014	5A	650240330	9.89e-12	28.65
YY	AX-108811422	5A	669906071	0.000579783	7.45
YY	AX-111169471	5A	673557312	0.000870256	7
YY	AX-95018258	5A	700665648	0.0004704	7.63
YY	AX-109998278	5A	700690832	0.0004704	7.63
YY	AX-109281243	5B	23667520	7.3e-07	14.98
YY	AX-112289745	5B	78708064	9.51e-11	26.97
YY	AX-110441998	5B	422125990	0.00029141	8.32
YY	AX-111564963	5B	591069227	2.03e-08	18.81
YY	AX-110515050	5B	668192773	0.000818153	5.54
YY	AX-110673021	5B	670828587	0.000590286	5.84
YY	AX-89504855	5B	670828747	0.000573577	5.87
YY	AX-109879888	5B	670830952	0.000746336	5.62
YY	AX-94478203	5B	671129064	0.000590286	5.84
YY	AX-111043870	5B	671134084	0.000603761	7.37
YY	AX-109435669	5B	671187243	0.000590286	5.84
YY	AX-109823429	5B	671189572	0.000590286	5.84
YY	AX-110653208	5B	671192156	0.000590286	5.84
YY	AX-111555028	5B	671231655	0.000702906	5.69
YY	AX-111148852	5B	671232818	0.000802079	7.08
YY	AX-111024121	5B	671233417	0.000613492	5.81
YY	AX-111036383	5B	671233574	0.000613492	5.81
YY	AX-109909587	5B	671233962	0.000597359	5.83
YY	AX-108898141	5B	671234190	0.000452169	6.11
YY	AX-110466417	5B	671234577	0.000863696	5.48
YY	AX-111647175	5B	671235119	0.000613492	5.81
YY	AX-110082918	5D	529215566	0.000920587	5.47
YY	AX-89738509	6A	558045754	0.00035344	7.94
YY	AX-110451517	6A	558765852	0.00098997	6.87
YY	AX-94412647	6A	617182887	4.18e-05	8.42
YY	AX-95000292	6A	617658645	0.000817164	5.7
YY	AX-111084964	6B	462555585	1.37e-11	27.43
YY	AX-109325329	6B	656520839	0.000260872	8.27
YY	AX-111505257	6B	696356381	0.000305111	8.1
YY	AX-109326101	6B	704506160	0.000420498	7.79
YY	AX-95096407	6B	711758023	2.94e-05	10.66
YY	AX-109404509	6B	711758154	2.43e-05	10.74
YY	AX-94877284	6B	713511554	0.000380767	7.85
YY	AX-94730093	6B	713511804	0.00034706	7.95
YY	AX-111058177	6B	713970410	0.000380767	7.85
YY	AX-108861520	6B	716887914	1.2e-05	11.69
YY	AX-108767157	6B	717078983	1.97e-05	9.16
YY	AX-110486225	6B	717079873	0.000255329	6.64
YY	AX-110490236	6B	717080038	4.85e-05	8.52
YY	AX-95092743	6B	717537885	4.62e-05	8.31
YY	AX-109278321	6B	717930665	0.000155489	9.09
YY	AX-95109606	6B	719676448	0.00012042	7.37
YY	AX-94577715	6D	467912605	0.000792012	7.19
YY	AX-94746059	6D	467912883	0.000380767	7.85
YY	AX-109277926	6D	471074727	6.25e-05	9.77
YY	AX-111192371	6D	471918576	0.00012042	7.37
YY	AX-109336691	7A	101614578	0.000522599	7.54
YY	AX-111012263	7A	261687749	8.47e-10	22.24
SQ	AX-108725630	1A	11570788	0.000872522	5.35
SQ	AX-109964011	1A	368714970	0.000599701	7.22
SQ	AX-109417350	1A	467358999	0.000503277	5.86
SQ	AX-95092361	1B	1434060	0.000890004	6.82
SQ	AX-109699288	1D	455313166	0.000314898	6.3
SQ	AX-109976378	1D	462948362	0.000574195	7.26
SQ	AX-108731680	2A	89491698	3.38e-05	10.16
SQ	AX-109479269	2A	764082913	0.000462577	7.51
SQ	AX-109608037	2A	764095047	0.000486938	7.43
SQ	AX-111645987	2A	765419509	0.000829485	6.89
SQ	AX-109322864	2A	765555196	0.000829485	6.89
SQ	AX-110401567	2A	765572135	0.000829485	6.89
SQ	AX-94663384	2A	773218951	0.000614733	7.29
SQ	AX-109363185	2A	775112263	0.000951537	6.82
SQ	AX-111032513	2A	775290232	0.000844965	6.88
SQ	AX-108929516	2A	775756511	0.000438162	7.84
SQ	AX-111650086	2A	775756969	0.000582616	7.25
SQ	AX-94407436	2B	793349254	0.000867869	6.88
SQ	AX-111838051	2D	528599809	8.29e-05	9.23
SQ	AX-111141477	2D	543590608	0.000145266	8.66
SQ	AX-94932863	2D	643776110	0.000462545	7.52
SQ	AX-94769224	2D	648288487	0.000839507	6.97
SQ	AX-108903525	2D	648880777	0.00059542	7.47
SQ	AX-111471600	2D	648900410	0.000369458	7.96
SQ	AX-111509263	3A	8866163	0.000769778	6.97
SQ	AX-109624804	3A	12785533	0.000694714	7.07
SQ	AX-109273473	3A	21072209	0.000902372	6.84
SQ	AX-94865981	3B	11087211	0.000289168	6.58
SQ	AX-108949094	3B	22509089	0.000312969	7.89
SQ	AX-110080586	3B	25281852	0.000891223	6.9
SQ	AX-111774576	3B	60381223	0.000387023	7.71
SQ	AX-109440951	3B	577491638	0.000388377	7.91
SQ	AX-95113481	3D	7228760	0.000992396	6.71
SQ	AX-110492156	3D	8862522	0.000655409	7.15
SQ	AX-111540930	3D	9761318	0.000673861	7.1
SQ	AX-109483763	3D	10646782	0.000810612	6.91
SQ	AX-109125586	3D	10646814	0.00081002	6.91
SQ	AX-111041089	3D	15924112	0.000139938	8.8
SQ	AX-108892678	4A	581458519	0.000289622	6.38
SQ	AX-108899858	4A	582517876	0.000560474	5.76
SQ	AX-109457253	4A	583181580	0.000152529	6.98
SQ	AX-110574688	4A	583294977	0.000269759	6.44
SQ	AX-109469905	4A	610724432	0.000363343	6.17
SQ	AX-94721501	4A	617946108	0.00032789	6.26
SQ	AX-108770017	4A	617946493	0.000282318	6.49
SQ	AX-95211349	4A	621240628	0.000827956	5.51
SQ	AX-110960365	4A	621430282	0.000870714	6.84
SQ	AX-108841668	4B	4889431	0.000723573	5.52
SQ	AX-109029972	4B	4893772	0.000723573	5.52
SQ	AX-111056917	4B	569329358	0.000377489	6.17
SQ	AX-109025328	5A	16976687	0.000265794	8.1
SQ	AX-110521819	5A	553520247	0.000587092	5.79
SQ	AX-111060615	5A	561171635	0.00036617	7.79
SQ	AX-109891799	5B	220660531	0.000925909	6.85
SQ	AX-95218207	5B	691797176	0.000887075	5.44
SQ	AX-110471073	5B	691911108	0.000806548	5.52
SQ	AX-109945734	5B	700463362	0.000716248	5.66
SQ	AX-110533739	5B	700948265	0.000384726	6.11
SQ	AX-111592043	5B	700949388	0.000384726	6.11
SQ	AX-111058250	5B	700955444	0.000860025	6.91
SQ	AX-108897248	5B	700998350	0.000384726	6.11
SQ	AX-111600870	5B	700998949	0.000368559	6.15
SQ	AX-109928889	5B	701056242	0.000384726	6.11
SQ	AX-110532072	5B	701057101	0.000384726	6.11
SQ	AX-110120676	5B	701279279	0.000327163	6.26
SQ	AX-111709133	5B	701279335	0.00028236	6.46
SQ	AX-109037412	5B	701293563	0.000327163	6.26
SQ	AX-110365443	5B	701459178	0.000327163	6.26
SQ	AX-94587472	5B	701459960	0.000327796	6.26
SQ	AX-94943932	5B	701459978	0.000249458	6.71
SQ	AX-111186841	5B	701461780	0.000322615	6.28
SQ	AX-111629334	5D	549575367	0.000743941	5.52
SQ	AX-111703412	5D	549856425	0.000327163	6.26
SQ	AX-110943314	5D	549861355	0.000579384	7.33
SQ	AX-111556608	5D	549892027	0.000270449	6.44
SQ	AX-110536418	6A	583367335	0.000370301	6.15
SQ	AX-110055643	6A	584721051	0.000663394	5.64
SQ	AX-111076864	6A	584752769	0.000519429	5.88
SQ	AX-109426808	6A	584774618	0.000531202	5.81
SQ	AX-109845499	6A	584774712	0.000531202	5.81
SQ	AX-109420494	6B	227564600	0.000819389	6.9
SQ	AX-95079661	7A	706906221	0.000668261	7.11
SQ	AX-109890531	7A	736424469	0.000310672	7.92
SQ	AX-111460585	7B	674514486	0.0004542	6.05
SQ	AX-111100650	7B	674516770	0.00038495	6.16
SQ	AX-110936825	7B	677345057	0.000932743	6.86
SQ	AX-110089998	7B	704039259	0.000315238	7.9
SQ	AX-108996424	7B	718365644	0.000627171	7.23
SQ	AX-94768707	7D	620985904	0.000119989	8.86
SQ	AX-108772553	7D	629186721	0.000685556	7.2
SQ	AX-95077160	7D	638463592	0.000837809	6.89
KF	AX-110363775	1A	13673355	0.00018851	8.73
KF	AX-108726272	1A	340384294	2.75e-05	10.8
KF	AX-110971148	1A	348714382	0.000785202	7.48
KF	AX-109884359	1A	351879288	0.000236423	8.49
KF	AX-109976378	1D	462948362	0.000884246	7.1
KF	AX-108731680	2A	89491698	0.000976038	7
KF	AX-108931765	2A	129102330	0.000206683	8.69
KF	AX-110598083	2A	246229992	0.000516676	7.66
KF	AX-111137980	2A	752916492	0.000210284	6.95
KF	AX-111651443	2A	752916741	0.000822552	7.17
KF	AX-108839555	2A	752977649	0.000210284	6.95
KF	AX-111508244	2A	752998680	0.000621778	5.89
KF	AX-109560570	2A	753000799	0.000813713	7.2
KF	AX-108980532	2A	753061064	0.000621778	5.89
KF	AX-111027616	2A	753061455	0.000740998	5.74
KF	AX-110432970	2A	753092244	0.000621778	5.89
KF	AX-110921739	2A	753113832	0.000856928	5.59
KF	AX-111491403	2A	753174415	0.000836335	5.61
KF	AX-110009389	2B	131294895	0.000823023	7.17
KF	AX-110967372	2D	527924007	0.000998785	6.97
KF	AX-108792169	2D	571937591	0.000129519	9.12
KF	AX-109586344	3A	11834418	5.89e-05	10.12
KF	AX-109943246	3A	12412170	8.15e-05	9.62
KF	AX-109624804	3A	12785533	0.000420282	7.88
KF	AX-109948436	3A	35459366	0.000378419	7.99
KF	AX-111463884	3A	648193421	0.000931258	7.21
KF	AX-109862047	3B	10619014	0.000452915	7.8
KF	AX-108949094	3B	22509089	0.000542158	7.62
KF	AX-111774576	3B	60381223	0.00031956	8.23
KF	AX-110533879	3B	240011711	0.000763823	7.25
KF	AX-111109042	3B	494903072	0.00092375	7.12
KF	AX-109440951	3B	577491638	0.000725896	7.43
KF	AX-110140087	3B	750875949	0.00093146	5.55
KF	AX-95113481	3D	7228760	0.000301936	8.23
KF	AX-94468463	3D	8286121	0.000905348	7.22
KF	AX-110492156	3D	8862522	0.000880329	7.11
KF	AX-111540930	3D	9761318	2.11e-05	11.07
KF	AX-110550326	3D	10215369	0.000898666	7.08
KF	AX-94601657	4A	2417327	0.000899019	5.65
KF	AX-109309099	4A	18012548	0.00094961	7.02
KF	AX-109363858	4A	18019020	0.000582233	7.55
KF	AX-108914620	4A	18119663	0.000352343	6.44
KF	AX-95240563	4A	18268862	0.000349905	8.11
KF	AX-108871920	4A	114695417	0.000213856	8.59
KF	AX-108964399	4A	594204376	0.000569944	5.97
KF	AX-111723507	4A	725162450	0.000949738	7.05
KF	AX-111088288	4B	177040784	0.000938463	7.04
KF	AX-111462437	4B	543680511	0.000137841	9.06
KF	AX-109509364	4B	652404313	0.000288231	8.29
KF	AX-95250450	4D	367778755	0.000455687	6.19
KF	AX-110505377	5A	4120732	0.000960718	7.03
KF	AX-109411504	5A	9480014	0.000546684	7.61
KF	AX-109025328	5A	16976687	0.000226189	8.55
KF	AX-108738882	5A	17573200	0.000833214	5.61
KF	AX-111490317	5A	356598000	0.000748329	7.27
KF	AX-111216294	5A	475609193	0.000775929	7.24
KF	AX-110020386	5A	475609985	0.000775929	7.24
KF	AX-110003729	5A	482126420	0.000979808	5.45
KF	AX-111472343	5A	482371313	0.000979808	5.45
KF	AX-110071854	5A	482375449	0.000979808	5.45
KF	AX-111498848	5B	6591636	0.000431415	6.24
KF	AX-108816181	5B	6591675	0.000431415	6.24
KF	AX-110382752	5B	6594624	0.000339118	6.49
KF	AX-109004798	5B	6646204	0.000671429	5.82
KF	AX-89534356	5B	6647265	0.000671429	5.82
KF	AX-94555483	5B	6648678	0.000671429	5.82
KF	AX-109859693	5B	6650848	0.000520255	6.06
KF	AX-110409495	5B	6651397	0.000520255	6.06
KF	AX-110084749	5B	6652644	0.000501917	7.73
KF	AX-108996440	5B	6653203	0.000352343	6.44
KF	AX-94610974	5B	6654327	0.000328523	6.65
KF	AX-111599857	5B	14753078	0.000765875	7.26
KF	AX-111086850	5B	64740489	0.00094822	7.06
KF	AX-111459125	5B	243150278	0.000620739	7.47
KF	AX-111541781	5B	377348952	0.000495789	6.13
KF	AX-111044313	5B	601089871	0.000246178	6.79
KF	AX-111912992	5D	3962551	0.000649486	7.48
KF	AX-109009917	5D	3965189	0.000689913	7.36
KF	AX-110920877	5D	553345195	0.000258964	8.42
KF	AX-110463394	6A	19991553	0.000907753	5.53
KF	AX-109414641	6A	117375990	0.000848208	5.7
KF	AX-109579607	6A	560832915	0.000190861	7.04
KF	AX-94519833	6A	561615545	0.000180175	7.11
KF	AX-109609349	6A	561852141	0.00047486	7.75
KF	AX-108983584	6A	561947301	0.000190861	7.04
KF	AX-108849013	6A	562270556	0.000190861	7.04
KF	AX-111528506	6A	562361796	0.000190861	7.04
KF	AX-86177831	6A	611851380	0.000486639	7.73
KF	AX-108877255	6B	129241702	0.000319754	8.17
KF	AX-109420494	6B	227564600	0.000621288	7.47
KF	AX-111757743	6B	651853650	0.000757118	7.44
KF	AX-108750227	7A	83302025	0.000883816	7.16
KF	AX-111040295	7A	553868711	0.000484502	7.76
KF	AX-110941493	7A	600554323	0.000962717	7.05
KF	AX-110654577	7A	649423744	0.00040094	7.93
KF	AX-95079661	7A	706906221	0.000822616	7.17
KF	AX-111699555	7A	732587172	0.000650943	7.44
KF	AX-110923206	7B	468149046	0.000602682	7.6
KF	AX-109854027	7B	639891253	0.000614308	7.53
KF	AX-110089998	7B	704039259	0.000806163	7.2
KF	AX-109916042	7B	721403627	0.000946671	5.49
KF	AX-109489314	7B	725724576	0.000374954	6.38
KF	AX-110940002	7B	726001514	0.000288862	8.29
KF	AX-109407486	7B	726216222	0.000575516	7.55
KF	AX-94632783	7B	733529957	0.000128242	9.19
KF	AX-89436260	7B	742059238	0.000191175	7.04
KF	AX-109301226	7B	742155646	0.000483179	7.73
KF	AX-94787168	7B	742463657	0.000274688	6.68
KF	AX-94701086	7B	742463659	0.000120121	9.32
KF	AX-110955130	7B	743303699	0.00013387	7.4
KF	AX-110432308	7B	746758990	0.000224652	8.6
KF	AX-95182114	7B	749559741	0.000221083	8.63
KF	AX-110999785	7B	750109899	0.00069276	7.35
KF	AX-108948630	7D	27349728	0.000667914	7.57
KF	AX-109358162	7D	461642890	0.000431346	7.86
KF	AX-108864773	7D	610227213	0.000981485	5.45
KF	AX-110531189	7D	616255764	0.000199671	8.77
KF	AX-95075266	7D	626135027	0.000309665	8.21
KF	AX-108772553	7D	629186721	0.00097583	7.07
KF	AX-95094764	7D	630437710	0.000644681	6.33
KF	AX-94444816	7D	633538867	7.85e-05	9.74
KF	AX-95077160	7D	638463592	0.000402037	7.93
BLUP	AX-109394839	1A	516151851	0.000959496	6.86
BLUP	AX-110440846	1B	420602966	0.000265493	8.19
BLUP	AX-109186564	1D	6672754	0.00097945	5.35
BLUP	AX-109750301	1D	52710153	0.000656724	7.27
BLUP	AX-108731680	2A	89491698	0.000443505	7.65
BLUP	AX-111561344	2A	711975486	6.43e-05	9.77
BLUP	AX-110085288	2A	728776653	0.000966458	5.36
BLUP	AX-89320216	2A	752920135	0.000696142	7.19
BLUP	AX-95158606	2A	764106615	0.000656933	7.27
BLUP	AX-94650182	2A	766159141	0.000192329	6.88
BLUP	AX-94750484	2A	766396878	0.000733751	5.65
BLUP	AX-109494382	2A	768665104	0.000932729	6.98
BLUP	AX-109902112	2A	772780402	0.000546423	7.46
BLUP	AX-94663384	2A	773218951	0.000647786	7.38
BLUP	AX-95127901	2A	773218966	0.000654228	7.26
BLUP	AX-94872128	2A	774855749	0.000470956	6.07
BLUP	AX-108754809	2B	134041948	0.000905008	5.5
BLUP	AX-108880049	2B	712656410	0.000200527	8.48
BLUP	AX-109439590	2B	712656502	0.000246139	8.3
BLUP	AX-94549615	2B	784546120	0.000663318	7.33
BLUP	AX-94566190	2B	786232267	0.000189119	6.94
BLUP	AX-110482619	2B	790626375	0.000369411	6.26
BLUP	AX-94407436	2B	793349254	0.000879266	6.96
BLUP	AX-94772717	2B	800122686	0.000369411	6.26
BLUP	AX-109422396	2D	144288086	0.000449124	6.07
BLUP	AX-111869636	2D	150173754	0.000449124	6.07
BLUP	AX-110242942	2D	150731068	0.000449124	6.07
BLUP	AX-111262216	2D	150731934	0.000449124	6.07
BLUP	AX-109520460	2D	175530284	0.000130463	7.26
BLUP	AX-111143909	2D	175760610	0.000130463	7.26
BLUP	AX-109312011	2D	179355129	0.000130463	7.26
BLUP	AX-110173236	2D	179865285	0.0001023	7.49
BLUP	AX-111114755	2D	182101983	0.0001023	7.49
BLUP	AX-111767036	2D	183052628	0.000252583	6.71
BLUP	AX-109912977	2D	183101416	0.0001023	7.49
BLUP	AX-109379330	2D	186622046	0.0001023	7.49
BLUP	AX-110036698	2D	186622561	0.0001023	7.49
BLUP	AX-109988452	2D	186630190	0.0001023	7.49
BLUP	AX-110397453	2D	186635348	0.000103162	7.49
BLUP	AX-109897859	2D	186721722	8.98e-05	7.62
BLUP	AX-109448962	2D	187143819	8.98e-05	7.62
BLUP	AX-110356619	2D	187691561	7.77e-05	7.76
BLUP	AX-108901888	2D	194055372	0.000250618	6.63
BLUP	AX-111924290	2D	194282758	0.000250618	6.63
BLUP	AX-111443697	2D	194982270	0.000116877	7.4
BLUP	AX-109360320	2D	195723966	0.000150464	7.12
BLUP	AX-110516868	2D	196139029	0.000446015	7.79
BLUP	AX-109684297	2D	197289919	0.000150464	7.12
BLUP	AX-110478019	2D	198644586	0.000541553	7.45
BLUP	AX-109739909	2D	203162955	0.000780589	5.55
BLUP	AX-110587475	2D	203503713	0.000431903	7.69
BLUP	AX-108841258	2D	205885406	0.000951091	6.95
BLUP	AX-111097743	2D	208904341	0.000623341	7.3
BLUP	AX-109208408	2D	212372982	0.000489219	7.57
BLUP	AX-111036053	2D	213616561	0.000623341	7.3
BLUP	AX-109355735	2D	214048896	0.000623341	7.3
BLUP	AX-110049677	2D	217011420	0.000623341	7.3
BLUP	AX-109513244	2D	222235461	0.000780589	5.55
BLUP	AX-109081621	2D	228066069	0.000623341	7.3
BLUP	AX-110003319	2D	228813074	0.000623341	7.3
BLUP	AX-108824523	2D	229114627	0.000623341	7.3
BLUP	AX-109437900	2D	232228979	0.000780589	5.55
BLUP	AX-110384092	2D	233414217	0.000780589	5.55
BLUP	AX-108812164	2D	235544975	0.000623341	7.3
BLUP	AX-108854624	2D	236087391	0.000623341	7.3
BLUP	AX-111632204	2D	236144964	0.00067417	7.26
BLUP	AX-110434251	2D	237684760	0.000657265	7.27
BLUP	AX-111079418	2D	247055029	0.000623341	7.3
BLUP	AX-111916695	2D	247089350	0.000623341	7.3
BLUP	AX-110678877	2D	247677909	0.000780589	5.55
BLUP	AX-111437866	2D	248323103	0.000623341	7.3
BLUP	AX-109639025	2D	249417822	0.000623341	7.3
BLUP	AX-109925088	2D	250770132	0.000623341	7.3
BLUP	AX-109106856	2D	254590190	0.000623341	7.3
BLUP	AX-109075737	2D	255384852	0.000623341	7.3
BLUP	AX-111103088	2D	255739292	0.000623341	7.3
BLUP	AX-108934992	2D	258920659	0.000780589	5.55
BLUP	AX-110775233	2D	258992778	0.000623341	7.3
BLUP	AX-109080970	2D	262963174	0.000780589	5.55
BLUP	AX-108880454	2D	264936113	0.000623341	7.3
BLUP	AX-110887735	2D	277558980	0.000623341	7.3
BLUP	AX-111694206	2D	283985610	0.000780589	5.55
BLUP	AX-111505152	2D	285350667	0.000292194	6.54
BLUP	AX-108912130	2D	285409491	0.000780589	5.55
BLUP	AX-109611169	2D	286385217	0.000544578	7.45
BLUP	AX-111970711	2D	290959201	0.000538843	7.47
BLUP	AX-109434675	2D	293928572	0.000623341	7.3
BLUP	AX-109265587	2D	294909620	0.000642864	7.28
BLUP	AX-111988840	2D	296092350	0.000623341	7.3
BLUP	AX-111492593	2D	296178605	0.000623341	7.3
BLUP	AX-110407461	2D	296536036	0.000623341	7.3
BLUP	AX-110928763	2D	296845664	0.000623341	7.3
BLUP	AX-110748212	2D	299563260	0.000623341	7.3
BLUP	AX-110254944	2D	302520265	0.000623341	7.3
BLUP	AX-111010133	2D	303387364	0.000187405	7.01
BLUP	AX-110391203	2D	304264533	0.000623341	7.3
BLUP	AX-111810220	2D	304302930	0.000623772	7.33
BLUP	AX-110452911	2D	304698048	0.000623341	7.3
BLUP	AX-110236383	2D	305333853	0.000623341	7.3
BLUP	AX-109768233	2D	305654516	0.000780589	5.55
BLUP	AX-110980927	2D	309126959	0.00045991	7.62
BLUP	AX-109709729	2D	309127930	0.00045991	7.62
BLUP	AX-111640390	2D	310140682	0.000684967	7.26
BLUP	AX-108929084	2D	314419095	0.000597929	7.35
BLUP	AX-111838051	2D	528599809	0.000520844	7.49
BLUP	AX-108792169	2D	571937591	6.05e-05	9.73
BLUP	AX-108728156	2D	612346253	0.000887449	6.96
BLUP	AX-111235695	2D	639887554	0.000914011	7.03
BLUP	AX-94409417	2D	640214413	0.000369411	6.26
BLUP	AX-94867351	2D	640215600	0.000916487	7.06
BLUP	AX-110540000	2D	642125777	0.000369411	6.26
BLUP	AX-110987470	2D	642336477	0.000439482	7.67
BLUP	AX-109485864	2D	643049151	0.000369411	6.26
BLUP	AX-108833042	2D	643436684	0.000120893	7.33
BLUP	AX-94932863	2D	643776110	0.000293432	8.09
BLUP	AX-110897171	2D	645115534	0.000241108	6.67
BLUP	AX-111461589	2D	645368910	0.000369411	6.26
BLUP	AX-95106070	2D	646032318	0.000834242	5.55
BLUP	AX-110461627	2D	647651311	0.000701152	7.26
BLUP	AX-112286381	2D	648112753	0.0005145	5.99
BLUP	AX-94769224	2D	648288487	0.000670223	7.3
BLUP	AX-110105841	2D	648354189	0.000232857	6.7
BLUP	AX-94465810	2D	648473995	0.000232857	6.7
BLUP	AX-109508480	2D	648747643	0.000754273	7.11
BLUP	AX-108909344	2D	648871394	0.000686607	7.35
BLUP	AX-111471600	2D	648900410	0.00062948	7.49
BLUP	AX-94652878	2D	649376460	0.000830367	7.01
BLUP	AX-94622705	2D	649815083	0.00050457	6.03
BLUP	AX-109827185	2D	650061021	0.000232857	6.7
BLUP	AX-110919771	2D	651818217	0.000577325	7.39
BLUP	AX-109586344	3A	11834418	0.000529198	7.52
BLUP	AX-86176921	3A	346952147	0.000101058	7.55
BLUP	AX-95000091	3B	59463829	0.000755102	7.11
BLUP	AX-111540930	3D	9761318	0.000253987	8.23
BLUP	AX-109263401	3D	591623459	0.000766806	7.14
BLUP	AX-89309941	4A	710772457	0.000394545	7.78
BLUP	AX-94685096	4B	31875304	0.000675407	5.69
BLUP	AX-110541803	4B	31876652	0.000675407	5.69
BLUP	AX-110104321	4B	31879310	0.000675407	5.69
BLUP	AX-108743497	4B	31879501	0.000675407	5.69
BLUP	AX-110417608	4B	519377268	0.000936673	5.38
BLUP	AX-108983783	4B	656829023	0.000414372	7.77
BLUP	AX-94615371	4B	659665308	0.00041261	7.91
BLUP	AX-94808659	4B	660480448	0.00038456	7.81
BLUP	AX-94850056	4B	661498089	0.000304166	8.12
BLUP	AX-110799771	4D	1711436	0.000280025	8.15
BLUP	AX-95018258	5A	700665648	0.000390166	7.79
BLUP	AX-109998278	5A	700690832	0.000390166	7.79
BLUP	AX-110106604	5B	712596806	0.000123865	7.32
BLUP	AX-89738509	6A	558045754	0.00024975	8.31
BLUP	AX-110451517	6A	558765852	0.000761719	7.1
BLUP	AX-109325329	6B	656520839	0.000174609	8.63
BLUP	AX-111028967	6D	29467167	0.000369411	6.26
BLUP	AX-109526604	6D	29469421	0.000369411	6.26
BLUP	AX-111699555	7A	732587172	0.000672084	7.29
BLUP	AX-109890531	7A	736424469	0.000775248	7.1
BLUP	AX-109996908	7B	19352245	0.000916356	6.98
BLUP	AX-94443064	7B	730909710	0.000979022	5.36
BLUP	AX-110049003	7B	741665849	0.000948746	6.98
BLUP	AX-89436260	7B	742059238	0.000168953	7.01
BLUP	AX-109301226	7B	742155646	0.000227968	8.35
BLUP	AX-94701086	7B	742463659	0.000846851	7.11
BLUP	AX-109474119	7D	235869241	0.000780589	5.55
BLUP	AX-95014190	7D	632146250	0.000459111	7.67
1 There are three environments, Yuanyang, Shangqiu, kaifeng and the BLUP value of three environments.

## Sheet: Table S4 superior allele number
Table S4. Number of superior alleles across 20 significantly associated SNPs in the genome of 207 wheat varieties.
Accession ID	Number of superior alleles1	POD activity (U·min-1·g-1 )
1	19	803.72
2	20	757.56
3	19	797.85
4	27	1077.33
5	21	974.51
6	23	944.81
7	25	1098.35
8	21	996.9
9	26	1270.93
10	18	649.15
11	20	807.46
12	17	882.34
13	27	1058.39
14	22	743.25
15	21	682.66
16	18	727.28
17	19	787.08
18	18	704.14
19	28	784.95
20	18	691.41
21	19	687.97
22	24	653.78
23	14	689.14
24	15	875.25
25	16	658.21
26	17	684.3
27	27	1068.07
28	20	621.81
29	21	913.47
30	23	832.65
31	18	763.64
32	14	702.07
33	22	944.75
34	22	803.64
35	20	603.41
36	13	477.21
37	18	531.57
38	16	593.19
39	20	752.13
40	20	661.99
41	16	632.31
42	20	532.36
43	13	696.84
44	6	720.43
45	18	740.94
46	27	1057.88
47	8	569.02
48	14	628.58
49	19	663.22
50	29	793.57
51	25	719.04
52	25	678.71
53	28	793.04
54	22	702.92
55	21	576.91
56	18	547.77
57	18	573.95
58	20	580.29
59	18	645.3
60	20	578.26
61	17	570.35
62	23	666.34
63	18	628.46
64	18	552.33
65	23	821.83
66	12	499.59
67	16	410.52
68	20	453.61
69	20	624.29
70	16	615.42
71	20	733.83
72	16	545.28
73	20	511.17
74	27	650.58
75	21	582.65
76	19	614.61
77	6	366.93
78	22	579.44
79	15	697.37
80	23	577.11
81	23	718.15
82	22	706.93
83	13	664.77
84	21	966.31
85	18	572.58
86	16	657.1
87	6	476.4
88	12	596.17
89	8	472.33
90	17	660.01
91	20	822.94
92	17	615.76
93	21	792.3
94	20	700.19
95	23	786.26
96	15	602.79
97	20	691.53
98	23	735.9
99	22	703.34
100	15	618.3
101	22	691.83
102	17	628.92
103	15	610.63
104	7	542.11
105	17	999.05
106	20	925.12
107	18	607.63
108	23	812.29
109	21	789.94
110	16	730.99
111	22	870.68
112	14	557.72
113	21	725.81
114	12	665.12
115	11	632.2
116	16	797.22
117	16	817.25
118	15	643.21
119	17	721.75
120	30	929.03
121	30	1104.52
122	18	742.88
123	14	690.22
124	24	1012.11
125	15	676.63
126	16	607.77
127	23	836.66
128	16	580.87
129	21	690.6
130	21	668.77
131	23	869.85
132	16	697.4
133	18	635.1
134	13	622.22
135	15	763.43
136	12	929.93
137	29	1069.81
138	21	668.83
139	21	580.27
140	19	737.42
141	25	910.42
142	19	625.41
143	23	767.13
144	21	842.3
145	22	842.67
146	21	793
147	27	896.27
148	10	741.87
149	5	651.28
150	17	795.81
151	17	659.48
152	23	723.84
153	21	911.8
154	20	799.66
155	19	916.27
156	20	882.93
157	27	828.29
158	11	719.18
159	11	627.42
160	13	686.78
161	12	604.99
162	11	763.09
163	22	819.34
164	22	735.6
165	21	898.24
166	21	984.73
167	19	874.46
168	21	873.67
169	18	892.86
170	15	827.08
171	29	1127.3
172	22	1236.71
173	21	1014.79
174	31	1048.91
175	19	832.97
176	21	999.48
177	18	824.09
178	23	849.25
179	16	822.3
180	7	715.17
181	16	700.53
182	18	894.15
183	16	775.32
184	21	664.8
185	25	736.79
186	15	626.42
187	23	970.03
188	22	767.58
189	21	623.9
190	21	925.06
191	17	758.07
192	18	868.38
193	18	748.61
194	20	778.52
195	20	858.14
196	16	775.11
197	23	912.3
198	23	883.18
199	16	677.85
200	23	858.44
201	20	796.51
202	14	766.44
203	28	1157.01
204	23	812.62
205	17	731.38
206	30	1301.3
207	23	956.78
1 For each SNP, the varieties with the homozygous of superior alleles were defined the number of 2, counterpartly the varieties genotyped of homologous were assigned the number of 0.Similarly, the heterozygous containing varieties were scored as 1.
GAs#
alleles
chGAom
pos
stGAand
assemblCT#
centeGA
pGAotLSID
assaCTLSID
panelLSID
QCcode
SH240
SH241
SH242
SH243
SH244
SH245
SH246
SH247
SH248
SH249
SH250
SH251
SH252
SH253
SH254
SH255
SH256
SH257
SH258
SH259
SH260
SH261
SH262
SH263
SH264
SH265
SH266
SH267
SH268
SH269
SH270
SH271
SH272
SH273
SH274
SH275
SH276
SH277
SH278
SH279
SH280
SH281
SH282
SH283
SH284
SH285
SH286
SH287
SH288
SH289
SH290
SH291
SH292
SH293
SH294
SH295
SH296
SH297
SH298
SH299
SH300
SH301
SH302
SH303
SH304
SH305
SH306
SH307
SH308
SH309
SH310
SH311
SH312
SH313
SH314
SH315
SH316
SH317
SH318
SH319
SH320
SH321
SH322
SH323
SH324
SH325
SH326
SH327
SH328
SH329
SH330
SH331
SH332
SH333
SH334
SH335
SH336
SH337
SH338
SH339
SH340
SH341
SH342
SH343
SH344
SH345
SH346
SH347
SH348
SH349
SH350
SH351
SH352
SH353
SH354
SH355
SH356
SH357
SH358
SH359
SH360
SH361
SH362
SH363
SH364
SH365
SH366
SH367
SH368
SH369
SH370
SH371
SH372
SH373
SH374
SH375
SH376
SH377
SH378
SH379
SH380
SH381
SH382
SH383
SH384
SH385
SH386
SH387
SH388
SH389
SH390
SH391
SH392
SH393
SH394
SH395
SH396
SH397
SH398
SH399
SH400
SH401
SH402
SH403
SH404
SH405
SH406
SH407
SH408
SH409
SH410
SH411
SH412
SH413
SH414
SH415
SH416
SH417
SH418
SH419
SH420
SH421
SH422
SH423
SH424
SH425
SH426
SH427
SH428
SH429
SH430
SH432
SH433
SH434
SH435
SH436
SH437
SH438
SH439
SH440
SH441
SH442
SH443
SH444
SH445
SH446
SH447
GAs#
alleles
chGAom
pos
stGAand
assemblCT#
centeGA
pGAotLSID
assaCTLSID
panelLSID
QCcode
SH240
SH241
SH242
SH243
SH244
SH245
SH246
SH247
SH248
SH249
SH250
SH251
SH252
SH253
SH254
SH255
SH256
SH257
SH258
SH259
SH260
SH261
SH262
SH263
SH264
SH265
SH266
SH267
SH268
SH269
SH270
SH271
SH272
SH273
SH274
SH275
SH276
SH277
SH278
SH279
SH280
SH281
SH282
SH283
SH284
SH285
SH286
SH287
SH288
SH289
SH290
SH291
SH292
SH293
SH294
SH295
SH296
SH297
SH298
SH299
SH300
SH301
SH302
SH303
SH304
SH305
SH306
SH307
SH308
SH309
SH310
SH311
SH312
SH313
SH314
SH315
SH316
SH317
SH318
SH319
SH320
SH321
SH322
SH323
SH324
SH325
SH326
SH327
SH328
SH329
SH330
SH331
SH332
SH333
SH334
SH335
SH336
SH337
SH338
SH339
SH340
SH341
SH342
SH343
SH344
SH345
SH346
SH347
SH348
SH349
SH350
SH351
SH352
SH353
SH354
SH355
SH356
SH357
SH358
SH359
SH360
SH361
SH362
SH363
SH364
SH365
SH366
SH367
SH368
SH369
SH370
SH371
SH372
SH373
SH374
SH375
SH376
SH377
SH378
SH379
SH380
SH381
SH382
SH383
SH384
SH385
SH386
SH387
SH388
SH389
SH390
SH391
SH392
SH393
SH394
SH395
SH396
SH397
SH398
SH399
SH400
SH401
SH402
SH403
SH404
SH405
SH406
SH407
SH408
SH409
SH410
SH411
SH412
SH413
SH414
SH415
SH416
SH417
SH418
SH419
SH420
SH421
SH422
SH423
SH424
SH425
SH426
SH427
SH428
SH429
SH430
SH432
SH433
SH434
SH435
SH436
SH437
SH438
SH439
SH440
SH441
SH442
SH443
SH444
SH445
SH446
SH447
GAs#
alleles
chGAom
pos
stGAand
assemblCT#
centeGA
pGAotLSID
assaCTLSID
panelLSID
QCcode
SH240
SH241
SH242
SH243
SH244
SH245
SH246
SH247
SH248
SH249
SH250
SH251
SH252
SH253
SH254
SH255
SH256
SH257
SH258
SH259
SH260
SH261
SH262
SH263
SH264
SH265
SH266
SH267
SH268
SH269
SH270
SH271
SH272
SH273
SH274
SH275
SH276
SH277
SH278
SH279
SH280
SH281
SH282
SH283
SH284
SH285
SH286
SH287
SH288
SH289
SH290
SH291
SH292
SH293
SH294
SH295
SH296
SH297
SH298
SH299
SH300
SH301
SH302
SH303
SH304
SH305
SH306
SH307
SH308
SH309
SH310
SH311
SH312
SH313
SH314
SH315
SH316
SH317
SH318
SH319
SH320
SH321
SH322
SH323
SH324
SH325
SH326
SH327
SH328
SH329
SH330
SH331
SH332
SH333
SH334
SH335
SH336
SH337
SH338
SH339
SH340
SH341
SH342
SH343
SH344
SH345
SH346
SH347
SH348
SH349
SH350
SH351
SH352
SH353
SH354
SH355
SH356
SH357
SH358
SH359
SH360
SH361
SH362
SH363
SH364
SH365
SH366
SH367
SH368
SH369
SH370
SH371
SH372
SH373
SH374
SH375
SH376
SH377
SH378
SH379
SH380
SH381
SH382
SH383
SH384
SH385
SH386
SH387
SH388
SH389
SH390
SH391
SH392
SH393
SH394
SH395
SH396
SH397
SH398
SH399
SH400
SH401
SH402
SH403
SH404
SH405
SH406
SH407
SH408
SH409
SH410
SH411
SH412
SH413
SH414
SH415
SH416
SH417
SH418
SH419
SH420
SH421
SH422
SH423
SH424
SH425
SH426
SH427
SH428
SH429
SH430
SH432
SH433
SH434
SH435
SH436
SH437
SH438
SH439
SH440
SH441
SH442
SH443
SH444
SH445
SH446
SH447
GAs#
alleles
chGAom
pos
stGAand
assemblCT#
centeGA
pGAotLSID
assaCTLSID
panelLSID
QCcode
SH240
SH241
SH242
SH243
SH244
SH245
SH246
SH247
SH248
SH249
SH250
SH251
SH252
SH253
SH254
SH255
SH256
SH257
SH258
SH259
SH260
SH261
SH262
SH263
SH264
SH265
SH266
SH267
SH268
SH269
SH270
SH271
SH272
SH273
SH274
SH275
SH276
SH277
SH278
SH279
SH280
SH281
SH282
SH283
SH284
SH285
SH286
SH287
SH288
SH289
SH290
SH291
SH292
SH293
SH294
SH295
SH296
SH297
SH298
SH299
SH300
SH301
SH302
SH303
SH304
SH305
SH306
SH307
SH308
SH309
SH310
SH311
SH312
SH313
SH314
SH315
SH316
SH317
SH318
SH319
SH320
SH321
SH322
SH323
SH324
SH325
SH326
SH327
SH328
SH329
SH330
SH331
SH332
SH333
SH334
SH335
SH336
SH337
SH338
SH339
SH340
SH341
SH342
SH343
SH344
SH345
SH346
SH347
SH348
SH349
SH350
SH351
SH352
SH353
SH354
SH355
SH356
SH357
SH358
SH359
SH360
SH361
SH362
SH363
SH364
SH365
SH366
SH367
SH368
SH369
SH370
SH371
SH372
SH373
SH374
SH375
SH376
SH377
SH378
SH379
SH380
SH381
SH382
SH383
SH384
SH385
SH386
SH387
SH388
SH389
SH390
SH391
SH392
SH393
SH394
SH395
SH396
SH397
SH398
SH399
SH400
SH401
SH402
SH403
SH404
SH405
SH406
SH407
SH408
SH409
SH410
SH411
SH412
SH413
SH414
SH415
SH416
SH417
SH418
SH419
SH420
SH421
SH422
SH423
SH424
SH425
SH426
SH427
SH428
SH429
SH430
SH432
SH433
SH434
SH435
SH436
SH437
SH438
SH439
SH440
SH441
SH442
SH443
SH444
SH445
SH446
SH447
GAs#
alleles
chGAom
pos
stGAand
assemblCT#
centeGA
pGAotLSID
assaCTLSID
panelLSID
QCcode
SH240
SH241
SH242
SH243
SH244
SH245
SH246
SH247
SH248
SH249
SH250
SH251
SH252
SH253
SH254
SH255
SH256
SH257
SH258
SH259
SH260
SH261
SH262
SH263
SH264
SH265
SH266
SH267
SH268
SH269
SH270
SH271
SH272
SH273
SH274
SH275
SH276
SH277
SH278
SH279
SH280
SH281
SH282
SH283
SH284
SH285
SH286
SH287
SH288
SH289
SH290
SH291
SH292
SH293
SH294
SH295
SH296
SH297
SH298
SH299
SH300
SH301
SH302
SH303
SH304
SH305
SH306
SH307
SH308
SH309
SH310
SH311
SH312
SH313
SH314
SH315
SH316
SH317
SH318
SH319
SH320
SH321
SH322
SH323
SH324
SH325
SH326
SH327
SH328
SH329
SH330
SH331
SH332
SH333
SH334
SH335
SH336
SH337
SH338
SH339
SH340
SH341
SH342
SH343
SH344
SH345
SH346
SH347
SH348
SH349
SH350
SH351
SH352
SH353
SH354
SH355
SH356
SH357
SH358
SH359
SH360
SH361
SH362
SH363
SH364
SH365
SH366
SH367
SH368
SH369
SH370
SH371
SH372
SH373
SH374
SH375
SH376
SH377
SH378
SH379
SH380
SH381
SH382
SH383
SH384
SH385
SH386
SH387
SH388
SH389
SH390
SH391
SH392
SH393
SH394
SH395
SH396
SH397
SH398
SH399
SH400
SH401
SH402
SH403
SH404
SH405
SH406
SH407
SH408
SH409
SH410
SH411
SH412
SH413
SH414
SH415
SH416
SH417
SH418
SH419
SH420
SH421
SH422
SH423
SH424
SH425
SH426
SH427
SH428
SH429
SH430
SH432
SH433
SH434
SH435
SH436
SH437
SH438
SH439
SH440
SH441
SH442
SH443
SH444
SH445
SH446
SH447
GAs#
alleles
chGAom
pos
stGAand
assemblCT#
centeGA
pGAotLSID
assaCTLSID
panelLSID
QCcode
SH240
SH241
SH242
SH243
SH244
SH245
SH246
SH247
SH248
SH249
SH250
SH251
SH252
SH253
SH254
SH255
SH256
SH257
SH258
SH259
SH260
SH261
SH262
SH263
SH264
SH265
SH266
SH267
SH268
SH269
SH270
SH271
SH272
SH273
SH274
SH275
SH276
SH277
SH278
SH279
SH280
SH281
SH282
SH283
SH284
SH285
SH286
SH287
SH288
SH289
SH290
SH291
SH292
SH293
SH294
SH295
SH296
SH297
SH298
SH299
SH300
SH301
SH302
SH303
SH304
SH305
SH306
SH307
SH308
SH309
SH310
SH311
SH312
SH313
SH314
SH315
SH316
SH317
SH318
SH319
SH320
SH321
SH322
SH323
SH324
SH325
SH326
SH327
SH328
SH329
SH330
SH331
SH332
SH333
SH334
SH335
SH336
SH337
SH338
SH339
SH340
SH341
SH342
SH343
SH344
SH345
SH346
SH347
SH348
SH349
SH350
SH351
SH352
SH353
SH354
SH355
SH356
SH357
SH358
SH359
SH360
SH361
SH362
SH363
SH364
SH365
SH366
SH367
SH368
SH369
SH370
SH371
SH372
SH373
SH374
SH375
SH376
SH377
SH378
SH379
SH380
SH381
SH382
SH383
SH384
SH385
SH386
SH387
SH388
SH389
SH390
SH391
SH392
SH393
SH394
SH395
SH396
SH397
SH398
SH399
SH400
SH401
SH402
SH403
SH404
SH405
SH406
SH407
SH408
SH409
SH410
SH411
SH412
SH413
SH414
SH415
SH416
SH417
SH418
SH419
SH420
SH421
SH422
SH423
SH424
SH425
SH426
SH427
SH428
SH429
SH430
SH432
SH433
SH434
SH435
SH436
SH437
SH438
SH439
SH440
SH441
SH442
SH443
SH444
SH445
SH446
SH447
GAs#
alleles
chGAom
pos
stGAand
assemblCT#
centeGA
pGAotLSID
assaCTLSID
panelLSID
QCcode
SH240
SH241
SH242
SH243
SH244
SH245
SH246
SH247
SH248
SH249
SH250
SH251
SH252
SH253
SH254
SH255
SH256
SH257
SH258
SH259
SH260
SH261
SH262
SH263
SH264
SH265
SH266
SH267
SH268
SH269
SH270
SH271
SH272
SH273
SH274
SH275
SH276
SH277
SH278
SH279
SH280
SH281
SH282
SH283
SH284
SH285
SH286
SH287
SH288
SH289
SH290
SH291
SH292
SH293
SH294
SH295
SH296
SH297
SH298
SH299
SH300
SH301
SH302
SH303
SH304
SH305
SH306
SH307
SH308
SH309
SH310
SH311
SH312
SH313
SH314
SH315
SH316
SH317
SH318
SH319
SH320
SH321
SH322
SH323
SH324
SH325
SH326
SH327
SH328
SH329
SH330
SH331
SH332
SH333
SH334
SH335
SH336
SH337
SH338
SH339
SH340
SH341
SH342
SH343
SH344
SH345
SH346
SH347
SH348
SH349
SH350
SH351
SH352
SH353
SH354
SH355
SH356
SH357
SH358
SH359
SH360
SH361
SH362
SH363
SH364
SH365
SH366
SH367
SH368
SH369
SH370
SH371
SH372
SH373
SH374
SH375
SH376
SH377
SH378
SH379
SH380
SH381
SH382
SH383
SH384
SH385
SH386
SH387
SH388
SH389
SH390
SH391
SH392
SH393
SH394
SH395
SH396
SH397
SH398
SH399
SH400
SH401
SH402
SH403
SH404
SH405
SH406
SH407
SH408
SH409
SH410
SH411
SH412
SH413
SH414
SH415
SH416
SH417
SH418
SH419
SH420
SH421
SH422
SH423
SH424
SH425
SH426
SH427
SH428
SH429
SH430
SH432
SH433
SH434
SH435
SH436
SH437
SH438
SH439
SH440
SH441
SH442
SH443
SH444
SH445
SH446
SH447
GAs#
alleles
chGAom
pos
stGAand
assemblCT#
centeGA
pGAotLSID
assaCTLSID
panelLSID
QCcode
SH240
SH241
SH242
SH243
SH244
SH245
SH246
SH247
SH248
SH249
SH250
SH251
SH252
SH253
SH254
SH255
SH256
SH257
SH258
SH259
SH260
SH261
SH262
SH263
SH264
SH265
SH266
SH267
SH268
SH269
SH270
SH271
SH272
SH273
SH274
SH275
SH276
SH277
SH278
SH279
SH280
SH281
SH282
SH283
SH284
SH285
SH286
SH287
SH288
SH289
SH290
SH291
SH292
SH293
SH294
SH295
SH296
SH297
SH298
SH299
SH300
SH301
SH302
SH303
SH304
SH305
SH306
SH307
SH308
SH309
SH310
SH311
SH312
SH313
SH314
SH315
SH316
SH317
SH318
SH319
SH320
SH321
SH322
SH323
SH324
SH325
SH326
SH327
SH328
SH329
SH330
SH331
SH332
SH333
SH334
SH335
SH336
SH337
SH338
SH339
SH340
SH341
SH342
SH343
SH344
SH345
SH346
SH347
SH348
SH349
SH350
SH351
SH352
SH353
SH354
SH355
SH356
SH357
SH358
SH359
SH360
SH361
SH362
SH363
SH364
SH365
SH366
SH367
SH368
SH369
SH370
SH371
SH372
SH373
SH374
SH375
SH376
SH377
SH378
SH379
SH380
SH381
SH382
SH383
SH384
SH385
SH386
SH387
SH388
SH389
SH390
SH391
SH392
SH393
SH394
SH395
SH396
SH397
SH398
SH399
SH400
SH401
SH402
SH403
SH404
SH405
SH406
SH407
SH408
SH409
SH410
SH411
SH412
SH413
SH414
SH415
SH416
SH417
SH418
SH419
SH420
SH421
SH422
SH423
SH424
SH425
SH426
SH427
SH428
SH429
SH430
SH432
SH433
SH434
SH435
SH436
SH437
SH438
SH439
SH440
SH441
SH442
SH443
SH444
SH445
SH446
SH447
GAs#
alleles
chGAom
pos
stGAand
assemblCT#
centeGA
pGAotLSID
assaCTLSID
panelLSID
QCcode
SH240
SH241
SH242
SH243
SH244
SH245
SH246
SH247
SH248
SH249
SH250
SH251
SH252
SH253
SH254
SH255
SH256
SH257
SH258
SH259
SH260
SH261
SH262
SH263
SH264
SH265
SH266
SH267
SH268
SH269
SH270
SH271
SH272
SH273
SH274
[truncated: 11,944 more rows]

## Sheet: Table S5 primer info
Table S5. Primers designed based on KASP markers AX-109420494 and AX-111134186.
Primer	Sequence (5' to 3')
AX-109420494F1	CAAGCCACTCCCCACCAAGTACAAT
AX-109420494F2	CAAGCCACTCCCCACCAAGTACAAG
AX-109420494R	GAAAATTGGTTCTTGTCGGAAGGCGA
AX-111134186F1	AACATTGACGCCGTCAAGAACACGGA
AX-111134186F2	AACATTGACGCCGTCAAGAACACGGG
AX-111134186R	TTACAGGGGTTCCAGCACATCGAACA

## Sheet: Table S6 KASP and POD
Table S6. The relationship between superior and inferior alleles of KASP markers to POD activity.
Marker	Genotype	POD activity(U•min-1•g-1)	Add(%)
AX-111134186	A	783.91**	11
	G	705.11
AX-109420494	G	775.41*	6
	T	729.74

## Sheet: Table S7 gene expression 10M
Table S7. The expression values of high-confidence POD genes within 10 M physical intervals from the significant SNPs .
Gene accession number	Roots	Stem	Leaf	Spike	Grain
TraesCS1D02G397200	0	1.34633	2.02028	1.59676	0.640215
TraesCS2A02G144900	3.89344	0	0	0	0
TraesCS2A02G147700	2.04402	0	0	0	0
TraesCS2A02G147800	1.93781	0	0	0	0
TraesCS2A02G147900	3.35673	0	0	0	0
TraesCS2A02G148200	2.39548	0	0	0	0
TraesCS2A02G148400	0.750377	0	0	0	0
TraesCS2A02G467000	0.828579	0	0	0	1.78072
TraesCS2A02G476300	2.08268	0	0	0	0
TraesCS2A02G582100	0	0.6648	3.782	0	0
TraesCS2B02G604800	0	1.80437	5.29483	0.0449604	0
TraesCS2B02G612400	4.60208	1.39855	0	0	0
TraesCS2B02G613400	3.89786	0	0	0	0
TraesCS2B02G613500	5.13227	0.652066	0	0	0
TraesCS2B02G613900	7.36412	1.85991	1.36521	0	0
TraesCS2B02G614000	5.23004	0.481474	0	0	0
TraesCS2B02G614100	6.21856	0.548591	0	0	0
TraesCS2B02G614400	6.51721	0	0	0	0
TraesCS2B02G614500	2.89794	1.27722	0	0	0
TraesCS2B02G615000	4.09801	0	0	0	0
TraesCS2B02G615100	5.3019	0.111463	0	0	0
TraesCS2B02G615700	4.97231	5.04187	1.9743	5.90136	3.33426
TraesCS2B02G615800	4.69949	4.09705	2.35857	5.56163	2.34355
TraesCS2B02G615900	4.67094	1.92672	0	3.66517	0
TraesCS2B02G616700	4.66829	0	0	0	0
TraesCS2D02G467000	0	0	0	0.487869	1.60115
TraesCS2D02G582900	3.2683	2.7107	0	0.607912	1.71334
TraesCS2D02G583000	4.22261	2.85668	2.32841	3.15538	3.25402
TraesCS2D02G583100	4.14561	5.81578	3.27139	4.11671	0.325898
TraesCS2D02G583200	4.87662	3.91728	0.678284	3.31234	0
TraesCS2D02G583700	4.8074	0	0	0	0
TraesCS2D02G583900	2.39393	0.903012	0	0	0
TraesCS2D02G584000	2.71928	0.981007	0	0	0
TraesCS2D02G584100	3.28353	0	0	0	0
TraesCS2D02G584600	7.40872	0	0	0	0
TraesCS2D02G584700	5.83383	0	0	0	0
TraesCS2D02G598000	0	1.13111	5.30999	0	0

## Sheet: Table S8 candat gene expression
Table S8. The expression of TraesCS2D02G583000 between the varieties in nature population based on the genotypes AX-94769224 and AX-110482619.
Accession ID	AX-110482619	AX-94769224	FPKM(TraesCS2B02G615700 )	FPKM（TraesCS2D02G583000）
1	TT	CT	0.26	27.32
2	TT	CC	0.36	54.69
3	TT	CC	0	3.04
4	TT	CC	2.26	55.76
5	TT	CC	0.14	42.09
6	TT	CC	0.12	17.07
7	TT	CC	0.14	12.07
8	TT	CC	0.9	24.59
9	TT	CC	0.58	35.55
10	TT	CC	0.04	18.63
11	TT	CC	0.43	13.01
12	TT	CT	0.93	17.27
13	TT	CC	0.05	64.08
14	TT	CC	0.59	59.01
15	TT	CC	0.57	17.83
16	CC	CC	0.82	0.71
17	TT	CC	0.16	20.3
18	TT	CC	1.13	10.3
19	TT	CC	0.34	15.2
20	TT	CC	1.26	29.84
21	TT	CC	0	20.17
22	TT	CC	1.02	22.42
23	CC	TT	0.05	0.34
24	CC	TT	0.04	0.73
25	TT	CC	0.66	27.72
26	TT	CC	0	18.5
27	TT	CC	2.63	56.31
28	TT	CC	0.67	42.7
29	TT	CT	0	20.14
30	TT	CC	0.04	20.98
31	TT	CC	1.98	24.75
32	TT	CC	0.54	35.19
33	TT	CC	0.09	57.26
34	TT	CC	0	18.07
35	TT	CC	0	44.65
36	TT	CC	0.35	68.52
37	TT	CT	0	39.74
38	TT	CC	1.01	27.75
39	TT	CC	0.89	26.9
40	TT	CC	0.73	13.14
41	TT	CT	0.24	35.06
42	TT	CC	0.52	0.23
43	CC	TT	1.09	0.12
44	CC	TT	0.36	1.16
45	TT	CC	0.99	29.73
46	TT	CC	0.05	33.01
47	CC	TT	0.54	0.26
48	TT	CC	0.63	55.52
49	TT	CC	0.61	11.34
50	TT	CC	0.94	18.32
51	TT	CC	0.68	19.21
52	TT	CC	0.61	29.62
53	TT	CC	1.92	44.61
54	TT	CC	0	12.65
55	TT	CC	0.66	24.26
56	TT	CT	1.37	26
57	TT	CT	0.29	20.63
58	TT	N	0.71	19.44
59	TT	CC	0.29	52.98
60	TT	CC	0.07	9.46
61	TT	CT	0.11	62.26
62	TT	CT	0.36	21.92
63	TT	CC	0	27.99
64	TT	CT	0.79	14.01
65	TT	CC	0.18	8.51
66	TT	CT	0.46	16.49
67	TT	CC	0.11	21.31
68	TT	CC	0.24	11.11
69	TT	CC	0.15	18.83
70	TT	CT	0.13	2.13
71	TT	CT	0.26	15.41
72	TT	CT	0.02	13.77
73	TT	CT	0.07	21.09
74	TT	CT	2.78	27.57
75	TT	CC	0.66	12.71
76	TT	CT	0.07	12.17
77	CC	TT	0.03	14.36
78	TT	CC	0.26	12.77
79	TT	CT	0.51	15.87
80	TT	CC	0.41	11.98
81	TT	CC	0.28	15.41
82	TT	CC	0.33	37.35
83	TT	CT	0.48	14.96
84	TT	CC	0.22	25.98
85	TT	CC	0.11	7.32
86	TT	CC	0.08	7.26
87	CC	TT	0.86	0.3
88	TT	CT	1.86	21.08
89	CC	TT	0.55	0.16
90	TT	CC	0.14	27.86
91	TT	CC	0.18	8.45
92	TT	CC	0.58	13.87
93	TT	CC	0.48	13.56
94	TT	CT	1.21	29.97
95	TT	CC	2.48	24.98
96	TT	CT	0.02	15.66
97	TT	CT	0.61	20.24
98	TT	CT	0.29	31.26
99	TT	CC	0.92	18.57
100	TT	CT	0.34	24.08
101	TT	CC	0.28	6.98
102	TT	CC	0.69	26.47
103	TT	CC	0.6	24.95
104	CC	TT	0.12	0.11
105	TT	CC	0.26	13.64
106	TT	CC	0.48	11.75
107	TT	CT	0.49	25.94
108	TT	N	0.56	11.98
109	TT	N	0.13	20.26
110	TT	CT	0.71	44.33
111	TT	CC	0.78	17.19
112	CC	TT	0.35	0.18
113	TT	CC	0.1	21.62
114	TT	CT	0.16	12.41
115	TT	CT	0.31	20.57
116	TT	CC	0.95	35.68
117	TT	CT	0.61	82.69
118	TT	CC	2.12	24.2
119	TT	CC	0.43	16.92
120	TT	CC	0.15	24.14
121	TT	CC	2.57	29.49
122	TT	CC	0.81	15.3
123	CC	TT	0.25	0.52
124	TT	CC	0.25	48.82
125	TT	CC	0.15	26.1
126	TT	CC	0.72	11.99
127	TT	CC	1.96	9.54
128	TT	CC	2.66	17.69
129	TT	CC	0.16	19.71
130	TT	CC	0.35	33.1
131	TT	CC	0.77	25.97
132	TT	CT	0.04	22.27
133	TT	CC	0	11.15
134	TT	CT	0.09	11.68
135	TT	CC	0.24	14.43
136	TT	CT	0.04	13.75
137	TT	CC	0.15	30
138	TT	CC	0	14.03
139	TT	CC	0.06	14.79
140	TT	CC	0.37	45.07
141	TT	CT	1.49	48.72
142	CC	TT	0.57	0.66
143	TT	CC	0.92	28.94
144	TT	CT	0.15	57.87
145	TT	CC	0	9.72
146	TT	CC	0.64	16.96
147	TT	CC	0.77	44.88
148	CC	TT	1.56	0.2
149	CC	TT	0.22	0.17
150	TT	CT	0.71	0.06
151	TT	CT	0.6	25.41
152	TT	CC	0.12	10.47
153	TT	CC	0.36	8.45
154	TT	CC	0	10.64
155	TT	CC	0.18	16.85
156	TT	CC	0.06	32.5
157	TT	CC	0.05	31.28
158	CC	TT	1.72	0.23
159	CC	TT	0.96	22.28
160	CC	TT	0.67	0.55
161	CC	TT	0.93	0.04
162	TT	CC	0.07	8.18
163	TT	CC	0	44.06
164	TT	CT	0.74	83.16
165	TT	CT	0.22	12.78
166	TT	CT	1.23	29.21
167	TT	CT	0.2	64.04
168	TT	CT	1.61	42.72
169	TT	CC	0.65	79.66
170	TT	CC	0.42	72.02
171	TT	CC	1.11	41.06
172	TT	CT	0.04	43.56
173	TT	CC	0.25	13.05
174	TT	CC	1.2	63.2
175	TT	N	0.53	60.57
176	TT	CC	0.08	44.84
177	TT	CC	1.04	15.55
178	TT	CC	0.34	48.3
179	TT	CC	0.19	12.54
180	CC	TT	0.04	0.07
181	TT	CC	0.02	18.27
182	TT	CT	0.27	0.17
183	TT	CC	0.27	23.11
184	TT	CC	2.94	23.81
185	TT	CC	0.21	8.37
186	TT	CT	0	20.43
187	TT	CC	0.06	8.83
188	TT	CC	0.62	19.41
189	TT	CC	0.7	9.96
190	TT	CC	0.1	14.24
191	TT	CC	1.15	9.02
192	TT	CC	0.02	7.76
193	TT	CC	4.24	13.13
194	TT	CC	0	5.17
195	TT	CC	0.83	33.81
196	TT	CC	0.35	16.48
197	TT	CC	0.66	11.83
198	TT	CT	0.03	25.2
199	TT	CC	2.7	15.54
200	TT	CC	0.69	20.44
201	TT	CT	0.2	35.93
202	TT	CC	0.4	28.31
203	TT	CC	0.47	21.95
204	TT	CT	0.22	20.49
205	TT	CC	1.38	24.55
206	TT	CC	3.02	47.83
207	TT	CC	0.14	3.05

## Sheet: Tabel S9 eGWAS
Table S9. The significant SNPs of GWAS analysis conducted by the expression levels of TraesCS2D02G583000.
Number	SNP marker	Chromosome	Physical position (bp)	P-value	R2(%)
1	AX-109893667	1A	1171611	3.2	7.45
2	AX-95217880	1A	6150910	3.02-3.1	7.04-7.32
3	AX-109965700	1A	23067093	3.36	8.02
4	AX-110568031	1A	58910013	3.75	8.77
5	AX-111580647	1A	61649261	3.04	5.52
6	AX-110143518	1A	70733872	4.09	7.87
7	AX-108955794	1A	82080610	4.09	7.87
8	AX-108920741	1A	91944826	4.09	7.87
9	AX-111460444	1A	121139398	3.65	8.53
10	AX-108937711	1A	177714759	3.71	8.72
11	AX-109391567	1A	251138334	4.44	8.68
12	AX-111089332	1A	260576143	3.33	6.56
13	AX-111181076	1A	261828773	4.44	8.68
14	AX-109990911	1A	267153475	4.44	8.68-8.71
15	AX-108968428	1A	277323395	4.44	8.68
16	AX-111610109	1A	285490060	4.93	11.7
17	AX-109321171	1A	288643210	3.05	5.55
18	AX-111456676	1A	294771234	3.73-4.44	8.68-9.13
19	AX-111151291	1A	295536030	3.04	5.56
20	AX-108863230	1A	296785752	3.01	5.44
21	AX-111683106	1A	301777275	3.11-4.63	6.04-10.84
22	AX-110504478	1A	308576338	4.08-4.59	7.86-10.84
23	AX-108819900	1A	340701211	3.39	7.89
24	AX-109479921	1A	366106072	3.89	9.17
25	AX-111501667	1A	366123525	3.55-3.95	6.65-9.27
26	AX-108783066	1A	392438845	3.05	7.09
27	AX-108886973	1A	473499860	3.13	7.28
28	AX-110943399	1A	474251551	3.84	9.27
29	AX-108951769	1A	474849210	3.6	8.4
30	AX-110619380	1A	498533704	3.04	5.52
31	AX-110507508	1A	517420472	3.65	8.54
32	AX-109864899	1A	541165304	3.06	7.11
33	AX-111564836	1A	546045704	3.73	8.73
34	AX-111091673	1A	547307133	3.44	8.02
35	AX-110600850	1A	549663483	3.13-3.59	7.26-8.38
36	AX-109930859	1A	565119179	3.45-3.96	8.03-9.49
37	AX-111464721	1A	566391479	3.63	8.48
38	AX-95009895	1A	566477989	3.63	8.48
39	AX-108856649	1A	566483982	3.5	8.16
40	AX-108950785	1A	566582513	3.48-3.93	8.12-9.33
41	AX-111801900	1A	568198314	3.19	7.4
42	AX-109883426	1A	568316574	3.15	7.32
43	AX-109287480	1A	569454121	3.61	8.44
44	AX-110390536	1A	571741364	3.02-4.4	7.01-10.39
45	AX-110500108	1A	573919186	3.47	8.09
46	AX-110478156	1A	574217756	3.47	8.09
47	AX-110083410	1A	582712885	3.38	6.26
48	AX-111597039	1B	332383749	3.05	7.09
49	AX-111479628	1B	518540113	3.82-4.88	7.27-9.7
50	AX-94613040	1B	540724400	3.04-4.99	5.52-10.01
51	AX-108811434	1B	550287305	3.29	7.65
52	AX-109394620	1B	550374201	3.19	7.55
53	AX-110527453	1B	551029387	3.49	8.13
54	AX-110051130	1B	551041838	3.36	6.4
55	AX-109580548	1B	555644639	3.76	7.13
56	AX-110421750	1B	561756165	3.21	5.89
57	AX-111028045	1B	562455351	3.06-4.35	6.4-10.24
58	AX-109883729	1B	562460627	4.44	10.49
59	AX-111695254	1B	562468363	4.22	10.22
60	AX-110402993	1B	564309733	3.3	7.68
61	AX-111452698	1B	564722043	3.3	7.68
62	AX-110408693	1B	571490599	3.12	7.24
63	AX-109020323	1B	573570918	3.01-3.63	5.63-8.5
64	AX-110494400	1B	619589841	3.48	8.24
65	AX-111493762	1B	658490835	3.02	7.25
66	AX-111513722	1B	667502785	3.25	7.55
67	AX-109458178	1B	670523149	3.84	7.3
68	AX-109858735	1B	673571184	4.21	9.9
69	AX-109820171	1B	675741365	3.36	6.22
70	AX-109834264	1B	675952975	3.01-4.04	5.45-9.49
71	AX-109867637	1B	676191835	3.08-3.51	6.56-7.14
72	AX-111059887	1B	680191521	3.32	7.74
73	AX-110675425	1B	680484395	4.49	10.6
74	AX-111542549	1B	681153003	4.14	9.74
75	AX-111484301	1D	7470930	3.65	6.86
76	AX-109908110	1D	9818744	3.38	7.89
77	AX-95634560	1D	16789272	3.51	8.22
78	AX-109750301	1D	52710153	5.02	12.17
79	AX-108747591	1D	223345533	3.09	7.18
80	AX-111157081	1D	249659215	3.34	7.77
81	AX-94644118	1D	258385316	3.48	8.11
82	AX-94779939	1D	385804502	3.83	7.27
83	AX-108742281	1D	435453463	3.06	7.12
84	AX-111486056	1D	437502647	3.04	7.06
85	AX-108774920	1D	439129334	3.77	8.83
86	AX-111164067	1D	457144013	3.58	8.36
87	AX-95173115	1D	485507203	4.46	10.51
88	AX-109332891	2A	21454819	3.08	7.24
89	AX-110553644	2A	31084561	3.45	8.03
90	AX-109627944	2A	34382005	3.15	5.75
91	AX-89440628	2A	50151103	3.17	7.36
92	AX-109900280	2A	52581446	3.26	7.58
93	AX-110385298	2A	88293768	3.66	8.55
94	AX-108920083	2A	118488650	3.32	7.91
95	AX-109289465	2A	118754313	3.32	7.73
96	AX-108729287	2A	131897212	3.32	7.73
97	AX-111528666	2A	133678872	3.34	7.77
98	AX-109969557	2A	134670977	3.42	8.07
99	AX-109514929	2A	161269045	3.06	7.26
100	AX-109389138	2A	190320044	3.23	7.51
101	AX-108912761	2A	338115061	3.68	8.61
102	AX-109938442	2A	418927066	3.09	7.17
103	AX-111509944	2A	459323696	3.54	8.28
104	AX-110985587	2A	471215348	3.54	8.27
105	AX-108774547	2A	535251017	3.01-4.11	7.03-9.64
106	AX-108912359	2A	554522681	3.58	8.41
107	AX-108738898	2A	559703085	3.5	8.18
108	AX-108729969	2A	564263466	3.65	8.54
109	AX-109914876	2A	718141027	3.04	7.05
110	AX-109449153	2A	726764021	3.15	7.32
111	AX-94593411	2A	750550273	3.48	8.11
112	AX-94762943	2A	750550513	5.29	12.69
113	AX-110080488	2A	750565439	3.04	7.07
114	AX-95158606	2A	764106615	5.36	12.81
115	AX-110662841	2A	765041563	5.5	13.13
116	AX-111606990	2A	765710325	3.55	8.28
117	AX-109968796	2A	765838722	3.11	7.23
118	AX-94650182	2A	766159141	7.3	15.61
119	AX-94750484	2A	766396878	5.84-6.28	13.16-13.98
120	AX-109494382	2A	768665104	5.67	13.77
121	AX-111459442	2A	769632200	4.74	11.53
122	AX-109840620	2A	770196012	3.1-5.84	9.2-14
123	AX-95127901	2A	773218966	4.57-5.2	11.01-12.55
124	AX-111075022	2A	774635218	3.35	8.53
125	AX-94872128	2A	774855749	6.06	12.63
126	AX-111022091	2A	775434359	3.51	8.18
127	AX-109474840	2A	775756324	4.27-4.61	10.17-10.91
128	AX-109865748	2A	775762499	3.88-4.06	9.5-9.99
129	AX-108844970	2B	505583	3.14	7.3
130	AX-109318182	2B	10069166	3.34	7.95
131	AX-109018898	2B	46116725	3.63-3.81	8.49-8.94
132	AX-110006207	2B	47551968	3.44	8.04
133	AX-109348066	2B	48263454	3.44	8.03
134	AX-110905896	2B	67879251	3.14	7.32
135	AX-108799413	2B	67944245	3.15	7.33
136	AX-111652776	2B	67989932	3	6.98
137	AX-110536292	2B	74731042	3.93	9.21
138	AX-111655732	2B	119051645	3.16	7.35
139	AX-110077505	2B	239932516	3.24-3.5	7.54-8.17
140	AX-111206311	2B	245825195	3.25	7.56
141	AX-111618049	2B	329314088	4.29	10.13
142	AX-111118579	2B	401349502	3.46	8.07
143	AX-109458382	2B	423896454	3.46	8.07
144	AX-94586951	2B	443159960	3.57	8.33
145	AX-95223122	2B	488914382	3.62	8.52
146	AX-109304250	2B	532088358	3.1	7.32
147	AX-111467743	2B	561648313	3.97	9.33
148	AX-108876397	2B	565351620	3.05	7.08
149	AX-110920883	2B	566627324	3.02	7.02
150	AX-108885798	2B	615894549	3.82	8.96
151	AX-108777795	2B	641875605	3.84	9.2
152	AX-108758470	2B	642949988	3.58	8.39
153	AX-109382325	2B	643389961	3.59	8.38
154	AX-109032548	2B	649577441	3-3.83	6.97-9.19
155	AX-109925129	2B	657297079	3.51	8.19
156	AX-108728000	2B	680192357	4.05	9.51
157	AX-94827433	2B	683029591	3.93	9.21
158	AX-110994123	2B	774087800	3.01	6.99
159	AX-94623395	2B	781776333	3.68	8.75
160	AX-110048303	2B	782147725	3.83	9.09
161	AX-111648559	2B	782229480	3.02	7.02
162	AX-94549615	2B	784546120	5.23	12.89
163	AX-94915511	2B	785194074	4.43-5.18	10.55-12.28
164	AX-94566190	2B	786232267	5.57-6.42	13.33-13.46
165	AX-94404365	2B	787958264	3.23	7.79
166	AX-108861065	2B	789441503	3.41	8.21
167	AX-110482619	2B	790626375	6.54	13.71
168	AX-86177536	2B	791479672	3.01-4.23	7.01-10.1
169	AX-94516132	2B	793168560	5.15	12.37
170	AX-94407436	2B	793349254	5.34	12.87
171	AX-111181700	2B	793407384	3.93	9.48
172	AX-94772717	2B	800122686	6.54	13.71
173	AX-94587201	2B	800122863	5	11.87
174	AX-94391113	2D	11045233	3.28	7.98
175	AX-95657940	2D	11094480	3.09	7.17
176	AX-111452151	2D	599789059	3.16	7.33
177	AX-110245078	2D	608658952	3.4	7.92
178	AX-95125039	2D	634553474	3.51	6.66
179	AX-110640650	2D	639432059	3.7	7.04
180	AX-111358522	2D	639529544	5.22	10.83
181	AX-108959894	2D	639588406	5.38	10.99
182	AX-111455879	2D	639682224	5.47	13.16
183	AX-111529458	2D	639735064	5.87	14.26
184	AX-111235695	2D	639887554	5.92	14.32
185	AX-94409417	2D	640214413	6.54	13.71
186	AX-94754953	2D	640215624	4.89-5.96	10.72-12.13
187	AX-94714077	2D	640216053	3.29	7.68
188	AX-111544559	2D	640356954	3.67	9.16
189	AX-110481004	2D	640866846	4.11	9.67
190	AX-111923044	2D	640894923	4.16	9.78
191	AX-108764406	2D	641122338	5.74	13.73
192	AX-108775282	2D	641603684	5.79	13.88
193	AX-95191350	2D	641616358	4.05	9.93
194	AX-111600915	2D	641778480	5.75	13.76
195	AX-94695115	2D	641963545	3.87	9.25
196	AX-110540000	2D	642125777	6.54	13.71
197	AX-111567955	2D	642127730	3.44-3.62	8.19-8.71
198	AX-110987470	2D	642336477	5.56	13.36
199	AX-109485864	2D	643049151	5.79-6.54	13.71-13.87
200	AX-110004479	2D	643183653	6.18	15.16
201	AX-108833042	2D	643436684	7.22	15.41
202	AX-94932863	2D	643776110	5.36	12.94
203	AX-111090418	2D	643793673	3.85-7.02	9.11-15.55
204	AX-94483809	2D	644017530	5.85	14.04
205	AX-95232269	2D	644096308	5.49	13.23
206	AX-94624390	2D	644096321	5.73	13.72
207	AX-94442664	2D	644332202	3.27	7.61
208	AX-110897171	2D	645115534	5.72	11.7
209	AX-111461589	2D	645368910	3.8-6.54	9.18-13.71
210	AX-94957960	2D	645683472	5.62	13.52
211	AX-110086731	2D	645725142	3.11-3.21	7.37-7.58
212	AX-109308726	2D	645813687	4.77	11.61
213	AX-94515955	2D	645833803	4.45	10.78
214	AX-95069114	2D	645934109	3.72	8.91
215	AX-110617034	2D	645949220	3.52	8.45
216	AX-95106070	2D	646032318	5.75-6.19	12.94-13.78
217	AX-94976183	2D	646034424	3.72	8.88
218	AX-109249503	2D	646954204	5.04-5.74	10.1-13.88
219	AX-110461627	2D	647651311	4.63	11.11
220	AX-109365422	2D	647673657	4.87	11.8
221	AX-112286381	2D	648112753	3.76-5.77	9.09-13.41
222	AX-94769224	2D	648288487	5.62	13.76
223	AX-110105841	2D	648354189	6.33	13.19
224	AX-111596985	2D	648385279	5.46	13.39
225	AX-94465810	2D	648473995	3.18-6.33	7.54-14.03
226	AX-111924571	2D	648988282	3.34	7.88
227	AX-110819620	2D	649332953	3.54	8.52
228	AX-109827185	2D	650061021	3.94-6.33	9.53-13.42
229	AX-110919771	2D	651818217	5.25	12.67
230	AX-111732783	3A	36488272	3.58	8.37
231	AX-109351986	3A	36884159	3.95	9.26
232	AX-111604589	3A	78903600	3.62	8.45
233	AX-108944248	3A	231610531	3.66	8.68
234	AX-108965832	3A	235275601	3.37	7.86
235	AX-111463724	3A	258347390	3.65	8.54
236	AX-109582515	3A	264265201	3.61	8.44
237	AX-110911272	3A	276109096	3.37	6.24
238	AX-111520556	3A	285931698	3.12	5.69
239	AX-111234863	3A	294523223	3.37	6.24
240	AX-111290671	3A	296382522	3.12	5.69
241	AX-111235003	3A	300271350	3.12	5.69
242	AX-110711004	3A	309116953	3.12	5.69
243	AX-109082264	3A	323956037	3.37	6.24
244	AX-108748667	3A	345167659	3.37	6.24
245	AX-108955680	3A	350441915	3.38	7.91
246	AX-111553489	3A	506971514	4.51	10.74
247	AX-110123214	3A	511705723	3.14	7.3
248	AX-108804384	3A	532936743	3.25	8.02
249	AX-111127527	3A	547561999	3.12	7.41
250	AX-111082145	3A	550374705	3.05	7.08
251	AX-109343225	3A	617014241	3.2-3.38	7.45-7.88
252	AX-111651061	3A	620625489	3.03	7.03
253	AX-109839978	3A	714582204	3.19	7.42
254	AX-109345546	3A	716783234	3.51	8.19
255	AX-108840214	3A	718551870	3.73-4.04	8.85-9.47
256	AX-110503804	3A	718865136	4.15	9.75
257	AX-111454826	3A	719301212	3.16	7.34
258	AX-109886225	3A	719648597	3.6	8.41
259	AX-109903812	3A	739666719	3.36	7.84
260	AX-111676635	3A	741745400	3.4	7.93
261	AX-110672073	3A	741860318	3.42	7.96
262	AX-111511123	3A	742367663	3.2	6
263	AX-111483134	3A	742471880	3.62-4.06	8.64-9.53
264	AX-108876761	3A	746640186	4.01	9.81
265	AX-109350802	3B	17567270	3.64	8.51
266	AX-110414483	3B	118960198	3.2	7.97
267	AX-108806335	3B	246622141	3.98	9.38
268	AX-109425524	3B	253251907	3.63	8.53
269	AX-109317820	3B	263247575	4.71	11.14
270	AX-108912152	3B	279423518	3.58	8.4
271	AX-109374328	3B	371554382	3.43	8.2
272	AX-111586207	3B	398302830	3.47	8.09
273	AX-109272660	3B	402564806	3.26	7.59
274	AX-110486748	3B	412600012	3.02-3.54	7-8.37
275	AX-110587445	3B	419770581	4.89	11.91
276	AX-94887501	3B	521515219	3.33	7.79
277	AX-111643314	3B	543841178	3.84	9
278	AX-111107734	3B	560425012	3.51	8.19
279	AX-108875903	3B	564039653	3.34	7.77
280	AX-109837744	3B	619861220	4.2	9.95
281	AX-95683823	3B	661345818	3.26	7.59
282	AX-95630161	3B	745289790	3.64	8.5
283	AX-111211511	3B	759130057	3.35	7.82
284	AX-110513239	3B	760130671	3.17	7.37
285	AX-108762204	3B	818442903	3.39	7.9
286	AX-110951527	3B	818522749	3.02-3.39	7.02-7.9
287	AX-110122351	3B	826229915	3.45	8.05
288	AX-110380716	3D	608243755	3.11	7.22
289	AX-109934737	3D	614978380	3.24	7.62
290	AX-110615908	4A	3140615	3.9	9.15
291	AX-111010289	4A	6493852	3.41	7.94
292	AX-109481345	4A	10997594	3.21	7.47
293	AX-109856357	4A	24766934	3.49	8.13
294	AX-111781237	4A	122496794	3.2-3.43	7.43-8.27
295	AX-109460468	4A	735301568	3.11	7.21
296	AX-108740874	4B	16054338	3.11	7.23
297	AX-109824978	4B	418629930	3.22	7.54
298	AX-109868090	4B	527286671	3.12-3.81	7.38-9.11
299	AX-111575507	4B	530159107	3.44	8.02
300	AX-108730350	4B	531782852	3.09-3.61	7.18-8.42
301	AX-111074884	4B	546275348	3.67-4	8.57-9.59
302	AX-111066123	4B	556889082	5.23	12.52
303	AX-111453769	4B	594616339	3.81	8.93
304	AX-109933444	4B	642704316	4.27	10.24
305	AX-110517199	4B	642733875	3.25	7.56
306	AX-109544324	4B	643288158	3.03	7.02
307	AX-111569546	4B	643309725	3.32	7.74
308	AX-110368114	4B	644282397	3.02	7
309	AX-94436544	4B	644784583	3.01	6.98
310	AX-111764447	5A	19550341	3.16	7.34
311	AX-111609443	5A	25884246	3.05	7.09
312	AX-109293253	5A	34706207	3	6.96
313	AX-112289929	5A	46230667	3.01-3.27	5.38-7.6
314	AX-110420290	5A	64809525	3.04-3.13	7.05-7.27
315	AX-111510108	5A	66151865	3.11-4.1	7.27-9.63
316	AX-108844653	5A	77368950	3.02-5.39	7.01-13
317	AX-110389301	5A	84645694	3.01-3.16	6.98-7.39
318	AX-108760305	5A	95467117	3.01-4.09	6.98-9.69
319	AX-111556948	5A	107454528	3.03-3.98	7.02-9.35
320	AX-111152020	5A	126195785	3.33	7.76
321	AX-109577846	5A	193490591	3.03	7.06
322	AX-110034314	5A	213610398	3.86	9.04
323	AX-108733680	5A	218115979	3.51	8.19
324	AX-111671241	5A	223183676	3.24	7.69
325	AX-108778482	5A	256223067	3.86	9.04
326	AX-111625954	5A	394756269	3.7-3.98	8.64-9.35
327	AX-110950969	5A	413834730	3.7	8.65
328	AX-112288228	5A	415630714	3.75	8.78
329	AX-111532929	5A	444051648	4.92	11.66
330	AX-111494293	5A	450258314	3	7.12
331	AX-110472589	5A	450499450	3.6	8.41
332	AX-111491780	5A	450748333	3.28	7.63
333	AX-110122968	5A	451704879	3.31	7.71
334	AX-111618546	5A	452972485	3.02	7.01
335	AX-110968761	5A	454714132	3.01	6.99
336	AX-109452920	5A	486732973	5.14	12.23
337	AX-110993547	5A	534823502	3.83	8.98
338	AX-108757990	5A	545877401	3.29	7.67
339	AX-111673127	5A	547642719	3.05	7.08
340	AX-109389436	5A	563315297	3.65	8.52
341	AX-110535021	5A	565977442	3.21	7.48
342	AX-111680823	5A	612185468	3.07-3.08	7.12-7.27
343	AX-111475036	5B	57986740	3.48	8.12
344	AX-109839941	5B	371792608	4	9.39
345	AX-108952613	5B	485449442	3.31	7.69
346	AX-109285693	5B	485727662	3.31	7.69
347	AX-108816916	5B	551811476	3.52	8.22
348	AX-109890014	5B	558684679	3.2	7.44
349	AX-109537950	5B	685606237	3.17	7.36
350	AX-110401237	5B	685608347	3.17	7.36
351	AX-94566878	5B	690703760	3.1	7.2
352	AX-95631487	5B	693670789	3.9	9.15
353	AX-108771324	5B	693705724	3.77	8.83
354	AX-110466855	5B	693707211	3.35	7.96
355	AX-111468664	5B	693873308	3.13	7.29
356	AX-86178036	5B	712902514	3.02	7.17
357	AX-89502620	5D	3936601	4.19	8.09
358	AX-110089496	5D	72911318	3.13	7.28
359	AX-109380090	5D	235864322	3.16	7.48
360	AX-110767974	5D	282911507	3.32	7.78
361	AX-95209966	5D	323909851	3.22	7.49
362	AX-111581224	5D	443875710	3.32	7.72
363	AX-94877826	5D	453240791	3.31	8.25
364	AX-108751726	5D	507914070	3.31	7.69
365	AX-94637193	5D	559728805	3.9	9.13
366	AX-110437004	5D	559730420	3.88	9.27
367	AX-108832298	5D	559921015	3.9	9.13
368	AX-110916065	5D	560023347	3.44	8.02
369	AX-111367481	5D	560239181	4.25	10
370	AX-109411510	5D	560239219	3.65	8.52
371	AX-111197741	5D	560265053	3.3	7.67
372	AX-109956001	5D	560266692	3.3	7.67
373	AX-108741679	5D	560330426	3.3	7.67
374	AX-109840929	5D	560430651	3.07	7.14
375	AX-108934687	5D	560440604	3.07	7.14
376	AX-108956325	5D	560440889	3.07	7.14
377	AX-110511455	5D	560449785	3.07	7.13
378	AX-110937125	5D	560452685	3.07	7.13
379	AX-89322127	5D	560460919	3.07	7.13
380	AX-109423518	5D	560509615	3.07	7.13
381	AX-109435975	5D	561575252	3.07	7.13
382	AX-111179031	5D	561575343	3.22	7.66
383	AX-109846487	5D	561577633	3.07	7.13
384	AX-94543370	5D	561689900	3.07	7.13
385	AX-111481058	6A	727192	3.09	7.18
386	AX-110685795	6A	447119371	3.56	8.48
387	AX-111002839	6A	600954057	3.38	6.42
388	AX-109450000	6A	601136992	3.31	6.13
389	AX-110627969	6A	601149351	3.47	6.47
390	AX-111727196	6A	601222639	3.47	6.5
391	AX-111137831	6A	608100751	4.45	10.53
392	AX-95001768	6B	8781258	3.63	8.49
393	AX-112289350	6B	8781508	3.82	9.22
394	AX-110498991	6B	12665197	3.11	7.22
395	AX-110397528	6B	14613258	3.44	8.02
396	AX-108851776	6B	14841754	3.44	8.02
397	AX-109428028	6B	28015534	3.36	7.84
398	AX-110467617	6B	175334491	3.84	9.15
399	AX-111679138	6B	182227727	3.54	8.33
400	AX-109350648	6B	357793122	3.31	7.89
401	AX-108925231	6B	465533531	3.24	7.54
402	AX-109311801	6B	466602817	3.1	7.21
403	AX-111671127	6B	466981084	3.04	7.22
404	AX-109302084	6B	481042712	3.55	8.3
405	AX-109854853	6B	610949383	3.08	7.15
406	AX-108846022	6B	611632815	3.12	7.28
407	AX-111177450	6B	612196036	3.07	7.12
408	AX-111057799	6B	639153963	3.94	9.24
409	AX-110124129	6B	645116167	3.5	8.15
410	AX-109819682	6B	648654180	3.07	7.14
411	AX-109819824	6B	660485340	3.34	7.78
412	AX-111685012	6B	661046729	3.34	7.78
413	AX-111777434	6B	661251079	3.34	7.78
414	AX-110127388	6B	668966263	3.5	6.57
415	AX-108813130	6B	668968407	3.58	6.72
416	AX-89337531	6B	671927725	3.03	5.49
417	AX-110997974	6B	692035794	3.18	7.39
418	AX-95659492	6B	699006494	3.11	7.22
419	AX-111028967	6D	29467167	6.54	13.71
420	AX-109526604	6D	29469421	6.54	13.71
421	AX-108957529	6D	420742218	3.22	7.48
422	AX-94931492	6D	452948110	3.15	7.31
423	AX-94779256	6D	469248318	3.06	5.58
424	AX-110588858	7A	28207396	3.94	9.42
425	AX-110937296	7A	48620319	3.07	7.13
426	AX-111087636	7A	52880609	3.19	7.42
427	AX-111057387	7A	52897903	3.18	7.55
428	AX-111692733	7A	54820735	3.68	8.61
429	AX-111481716	7A	54920845	3.89	9.12
430	AX-110478062	7A	54924332	4.6	10.91
431	AX-109418049	7A	124409064	3.1	7.27
432	AX-110906533	7A	138957068	3.01	6.99
433	AX-108790604	7A	150142339	3.47	8.36
434	AX-110042530	7A	155597972	3.68	8.6
435	AX-109353192	7A	187109304	3.42	7.98
436	AX-110502434	7A	227660324	3.59	8.4
437	AX-111081812	7A	231046257	4.42	10.41
438	AX-111642244	7A	232741275	4.22	9.92
439	AX-109308399	7A	232751599	4.26	10.05
440	AX-108911947	7A	235083937	4.22	9.92
441	AX-111663844	7A	235449863	3.62	8.45
442	AX-109289923	7A	236657071	4.56	10.99
443	AX-110046602	7A	238115380	3.99	9.36
444	AX-110137522	7A	297106149	3.1	7.2
445	AX-109825769	7A	456259477	3.65	8.53
446	AX-109454228	7A	462476682	3.31	7.85
447	AX-111568067	7A	496957934	3.04	7.24
448	AX-111052266	7A	509154662	3.51	8.2
449	AX-108945223	7A	510142387	3.01	7.12
450	AX-111274919	7A	510616919	3.25	7.56
451	AX-109878181	7A	511350786	3.23	7.62
452	AX-110082462	7A	511516002	3.01	6.99
453	AX-108987337	7A	512247418	3.2	7.43
454	AX-111138186	7A	520831741	3.6	8.4
455	AX-111116372	7A	571254059	3.87	9.07
456	AX-89702723	7A	575281063	4.04	9.49
457	AX-109490521	7A	699263247	3.13	7.41
458	AX-109455037	7A	706277912	3.15	5.76
459	AX-111043020	7A	706278432	3.15	5.76
460	AX-108725241	7A	706278975	3.15	5.76
461	AX-108885980	7A	706279969	3.15	5.75
462	AX-110375151	7A	706283528	3.15	5.76
463	AX-108911020	7A	706283685	3.15	5.76
464	AX-111119213	7A	706283840	3.15	5.76
465	AX-111467515	7A	706285250	3.15	5.76
466	AX-111462537	7A	706312314	3.85	9.22
467	AX-111543587	7A	706312760	3.14	5.79
468	AX-111492922	7A	721768424	3.09	7.17
469	AX-109487099	7A	723558120	3.32	7.74
470	AX-109968283	7B	3795496	4.77	9.7
471	AX-95632315	7B	4908078	3.12	7.24
472	AX-108848791	7B	8971419	4.63	10.95
473	AX-109297806	7B	58611120	3.07	7.13
474	AX-89668434	7B	58796417	3.68	8.78
475	AX-111289305	7B	66035668	3.36	7.98
476	AX-109913709	7B	66198472	4.53	10.85
477	AX-108907975	7B	128888851	4.12	9.68
478	AX-109582890	7B	155700900	3.16	7.34
479	AX-108757534	7B	157672049	3.44	8.01
480	AX-109967285	7B	158561011	3.96	9.55
481	AX-111065909	7B	158976044	3.44	8.01
482	AX-109460177	7B	159030932	3.44	8.01
483	AX-110984513	7B	159136774	3.46	8.14
484	AX-111480714	7B	161592153	3.31	7.7
485	AX-111108626	7B	164139326	3.06	7.25
486	AX-110110075	7B	216940574	4.24	9.97
487	AX-108963228	7B	221405621	4.23	9.96
488	AX-111600931	7B	242328024	4.02	9.44
489	AX-110391173	7B	243371430	3.2	7.45
490	AX-111550304	7B	330382564	3.09	7.18
491	AX-108742424	7B	337217147	3.01	6.99
492	AX-109354218	7B	593128111	3.87	9.12
493	AX-110020099	7B	593433639	3.87	9.07
494	AX-110688238	7B	593508628	3.69	8.62
495	AX-110066698	7B	593920850	3.91	9.33
496	AX-109330348	7B	596100475	4.05	9.75
497	AX-110387808	7B	596516332	3.23	7.51
498	AX-110997767	7B	598465470	3.27	7.6
499	AX-111580375	7B	605747749	3.4	7.93
500	AX-94864970	7B	610623552	3.49	8.14
501	AX-111536877	7B	688157606	3.16	7.51
502	AX-109545657	7D	33040529	3.24	7.58
503	AX-110434836	7D	422837822	3.5	8.52
504	AX-111158082	7D	448341105	3.43	8.16
505	AX-111080050	7D	614104047	3.02	7.02

## Sheet: Table S10 FDR
Table S10. The false discovery rate test of the significant SNPs
SNP	P value*	Bonferroni	Stepdown Bonferroni	Hochberg	FDR	Environment
AX-108731680	3.3806e-05	0.0007	0.0007	0.0007	0.0007	SQ
AX-108731680	0.000976038	0.0195	0.0107	0.0107	0.002	KF
AX-108731680	0.000443505	0.0089	0.0062	0.0054	0.0011	BLUP
AX-108792169	0.000129519	0.0026	0.0025	0.0025	0.0009	KF
AX-108792169	6.04592e-05	0.0012	0.0012	0.0012	0.0006	BLUP
AX-108880049	0.000651802	0.013	0.0111	0.0111	0.0033	YY
AX-108880049	0.000200527	0.004	0.0034	0.0034	0.0009	BLUP
AX-109025328	0.000265794	0.0053	0.0048	0.0048	0.0015	SQ
AX-109025328	0.000226189	0.0045	0.0036	0.0036	0.0009	KF
AX-109420494	0.000819389	0.0164	0.0115	0.0109	0.0021	SQ
AX-109420494	0.000621288	0.0124	0.0087	0.0085	0.0016	KF
AX-109586344	5.89444e-05	0.0012	0.0012	0.0012	0.0009	KF
AX-109586344	0.000529198	0.0106	0.0063	0.0054	0.0011	BLUP
AX-109890531	0.000310672	0.0062	0.0053	0.0053	0.0015	SQ
AX-109890531	0.000775248	0.0155	0.0067	0.0054	0.0011	BLUP
AX-109976378	0.000574195	0.0115	0.0086	0.0086	0.0019	SQ
AX-109976378	0.000884246	0.0177	0.0106	0.0106	0.002	KF
AX-110105841	0.000232857	0.0047	0.0037	0.0037	0.0009	BLUP
AX-110482619	0.000369411	0.0074	0.0055	0.0054	0.0011	BLUP
AX-111137980	0.000210284	0.0042	0.0036	0.0036	0.0009	KF
AX-111561344	0.00047173	0.0094	0.0085	0.0085	0.0031	YY
AX-111561344	6.42583e-05	0.0013	0.0012	0.0012	0.0006	BLUP
AX-111564790	2.56663e-05	0.0005	0.0005	0.0005	0.0005	YY
AX-111699555	0.000650943	0.013	0.0087	0.0085	0.0016	KF
AX-111699555	0.000672084	0.0134	0.0067	0.0054	0.0011	BLUP
AX-111774576	0.000387023	0.0077	0.0062	0.0062	0.0015	SQ
AX-111774576	0.00031956	0.0064	0.0048	0.0048	0.0011	KF
AX-111838051	8.29452e-05	0.0017	0.0016	0.0016	0.0008	SQ
AX-111838051	0.000520844	0.0104	0.0063	0.0054	0.0011	BLUP
AX-89436260	0.000191175	0.0038	0.0034	0.0034	0.0009	KF
AX-89436260	0.000168953	0.0034	0.003	0.003	0.0009	BLUP
AX-94769224	0.000839507	0.0168	0.0115	0.0109	0.0021	SQ
AX-94769224	0.000670223	0.0134	0.0067	0.0054	0.0011	BLUP
AX-94872128	0.000470956	0.0094	0.0062	0.0054	0.0011	BLUP
AX-95000091	0.00559356	0.1119	0.0447	0.0344	0.0076	KF
AX-95000091	0.000755102	0.0151	0.0067	0.0054	0.0011	BLUP
*The P value of the SNPs in the corresponding environments
